# Supplementary material for: Peripheral rotavirus-specific T-cell responses following monovalent oral rotavirus vaccine in infants
Source: NPJ Vaccines. 2026 Mar 5;11:83. doi: 10.1038/s41541-026-01405-z (PMC13083868; doi:10.1038/s41541-026-01405-z)
Supplement: Supplementary file 2 — Supplementary informationdata [file 41541_2026_1405_MOESM2_ESM.xlsx]

## Sheet: Figure 1
Figure 1b									Figure 1c										Figure 1e						Figure 1g
Pre- vs post-vaccine magnitudes of antigen-specific CD4+ T cells identified by Boolean gating									Matched comparisons of RV-specific CD4+ T cell magnitude pre vaccine, 2 months post and 6 months post dose 2										Proportional composition of RV-specific CD4+ T cells post vaccine						Comparison of T cell memory phenotypes between RV- and CMV-specific conventional FOXP3- CD4+ T cells and regulatory FOXP3+ CD4+ T cells post vaccine
RV		CMV							RV										RV						RV						CMV						RV						CMV
Pre	Post	Pre	Post						Pre	2 months post	6 months post								CCR7+ FOXP3+	CCR7-FOXP3+	CCR7+FOXP3-	CCR7-FOXP3-			NV	SCM	CM	EM	27-EM	EMRA	NV	SCM	CM	EM	27-EM	EMRA	NV-Treg	SCM-Treg	CM-Treg	EM-Treg	27-EM-Treg	EMRA-Treg	NV-Treg	SCM-Treg	CM-Treg	EM-Treg	27-EM-Treg	EMRA-Treg
0.206	0.064	0.03	0.001						0.007	0.15	0.04226								7.75	9.11	41.5	41.7			1.55	6	33.9	30.6	3.1	7.75	8.35	0	11.1	5.56	0	0	0	1.75	6	7.75	1.35	0	0	0	30.6	13.9	0	0
0.01767	0.01296	0.01567	0.00896						0.00455	0.03	0.04								6.76	20.3	29.7	43.2			2.69	0	26.99	29.7	13.47	0	5.56	0	20.36	22.22	11.1	0	0	1.35	5.41	18.9	1.35	0	0	0	9.26	20.37	7.42	0
0.002	0.00722	0.08	0.032						0.01287	0.03654	0.001								8.93	16.1	14.3	60.7			3.57	3.57	7.15	41	16.1	3.57	3.34	3.34	13.34	10.02	6.68	0	3.57	0	5.35	16.1	0	0	0	3.33	6.67	46.6	6.66	0
0.007	0.15	0.01555	0.047						0.005	0.11	0.001								5.26	39.5	31.6	23.7			7.9	0	23.7	13.17	2.63	7.89	0	4.35	2.17	17.42	2.17	0	0	0	5.26	36.85	2.63	0	0	6.52	17.37	50	0	0
0.011	0.036	0.0159	0.02454						0.01069	0.116	0.029								11.7	5.63	40.8	41.8			1.79	3.58	36.33	39.43	0.89	4.93	1.96	15.65	47	11.74	3.9	1.95	0	2.69	5.83	3.14	0	0	0	3.92	0	13.7	0	0
0.00455	0.03	0.001	0.001						0.001	0.077	0.03								12.7	4.24	64.4	18.6			10.17	33.87	19.5	16.1	0.84	1.69	3.92	0.975	13.23	29.92	13.2	9.3	0	6.79	5.93	4.24	0	0	0.489	1.95	3.42	20.1	0	0
0.01287	0.03654	0.001	0.001						0.07	0.25	0.0136								18.2	31.3	24.5	26			5.97	5.68	12.84	24.2	0.897	0.897	0.95	8.64	18.2	23.1	25.965	1.92	0	7.46	10.73	29.2	1.49	0	0	1.925	1.925	9.62	9	9
0.001	0.004	0.046	0.028						0.011	0.02722	0.01373								8.48	38.8	19.6	33.5			1.33	0.89	16.48	29.48	2.23	1.78							0.44	0.44	7.59	38.4	9	9
0.001	0.00463	0.011	0.002																7.29	38.9	25.5	28.3			4.84	5.25	14.5	19.41	4.89	2.02							0	1.61	5.67	38.9	0	0
0.001	0.002	0.018	0.02565																23.5	12.7	41.2	22.5			5.89	6.88	27.4	18.5	1.95	1.95							0	4.88	18.6	12.7	0	0
0.115	0.02097	0.095	0.071																33.1	16.6	31.8	18.5			5.08	8.9	15.3	14	1.27	1.9							0	3.8	29.29	15.3	1.27	0
0.005	0.11	0.029	0.001																10.5	39.1	9.86	40.5			1.05	3.05	5.77	30.5	4.82	4.82							0.105	5.145	5.25	37.3	0	1.57
0.003	0.16	0.001	0.007																2.03	32.4	12.2	53.4			4.75	3.39	4.026	41.9	8.11	1.35							0	0	2.03	32.4	0	0
0.01069	0.116	0.067	0.028
0.042	0.345	0.085	0.01
0.001	0.077	0.0095	0.001
0.001	0.07446	0.02	0.01579
0.03	0.007	0.017	0.11
0.056	0.04
0.018	0.019
0.024	0.04164
0.055	0.081
0.009	0.009
0.018	0.063
0.0565	0.00545
0.011	0.02722
0.032	0.01154
0.053	0.07
0.00429	0.001
0.06	0.028
0.014	0.013
0.063	0.004
0.006	0.02002
0.019	0.018
0.025	0.21
0.041	0.017
0.012	0.02
0.015	0.055
0.07	0.25

## Sheet: Figure 2
Figure 2b
Comparison of T cell chemokine receptor phenotypes between RV- and CMV-specific FOXP3- CD4+ T cells post vaccine
RV						CMV
Th0	Th1	Th2	Th17	Th17.1	Tfh	Th0	Th1	Th2	Th17	Th17.1	Tfh
3.29	0	37.88	0	0	0	0	2.77778	2.77778	0	0	0
18.5	0	12.9	0	0	0	1.85185	1.85185	12.963	3.7037	3.7037	0
7.14	2.38	30.95	28.57	0	0	6.66667	0	0	0	0	0
4.76	4.76	14.2	14.2	0	0	2.17391	4.34783	2.17391	0	0	0
2.35	0.58	30.88	2.35	0.29	0	0	5.88235	3.92157	3.92157	0	3.92157
3.06122	1.02041	13.2653	1.02041	0	0	4.90196	2.45098	20.5882	5.88235	0.490196	0.980392
1.78571	1.78571	20.8333	5.35714	0	5.95238	8.65385	22.1154	13.4615	1.92308	3.84615	0
9.00901	0	24.3243	0	0	0
11.1111	1.5873	26.1905	7.14286	0	0
6.34921	4.7619	9.52381	3.1746	0	11.1111
1.31579	0	17.1053	1.31579	0	0
16.6302	0	29.7593	7.43982	0.218818	0
7.69231	0	29.6703	27.47	0	2.19

## Sheet: Figure 3
Figure 3a												Figure 3b					Figure 3c																											Figure 3d
Pre-and post-vaccine magnitudes of RV-specific CD4+ T cells identified by Boolean gating compared between IgA responders and non-responders												Paired pre and post RV-specific CD4+ T cells in IgA responders and non-responders					Memory phenotypes of post vaccine RV-specific regulatory FOXP3+ and conventional FOXP3- CD4+ T cells post vaccine compared between IgA responders and non-responders																											Spearman correlation matrix of RV-antigen specific immunity parameters pre- and post-vaccine
Pre		Post										Responder (R)		Non-responder (NR)			Responder (R)						Non-responder (NR)						Responder (R)						Non-responder (NR)									Pre_CD4	Post_CD4	CD4 FC	Pre_IgA	Post_IgA	IgA FC
Responder (R)	Non-responder (NR)	Responder (R)	Non-responder (NR)									Pre	Post	Pre	Post		NV	SCM	CM	EM	27-EM	EMRA	NV	SCM	CM	EM	27-EM	EMRA	NV-Treg	SCM-Treg	CM-Treg	EM-Treg	27-EM-Treg	EMRA-Treg	NV-Treg	SCM-Treg	CM-Treg	EM-Treg	27-EM-Treg	EMRA-Treg				0.206	0.064	0.31068	3.6487	5.3183	1.45759
0.002	0.206	0.00722	0.064									0.002	0.00722	0.206	0.064		1.55	6	33.9	30.6	3.1	7.75	7.9	0	23.7	13.17	2.63	7.89	0	1.75	6	7.75	1.35	0	0	0	5.26	36.85	2.63	0				0.01767	0.01296	0.733447	3.0416	0.7285	0.239512
0.007	0.01767	0.15	0.01296									0.007	0.15	0.01767	0.01296		2.69	0	26.99	29.7	13.47	0	10.17	33.87	19.5	16.1	0.84	1.69	0	1.35	5.41	18.9	1.35	0	0	6.79	5.93	4.24	0	0				0.01287	0.03654	2.83916	2.732	4.1891	1.53335
0.011	0.01287	0.036	0.03654									0.011	0.036	0.01287	0.03654		3.57	3.57	7.15	41	16.1	3.57	5.97	5.68	12.84	24.2	0.897	0.897	3.57	0	5.35	16.1	0	0	0	7.46	10.73	29.2	1.49	0				0.001	0.002	2	1.5785	4.6141	2.92309
0.00455	0.001	0.03	0.002									0.00455	0.03	0.001	0.002		1.79	3.58	36.33	39.43	0.89	4.93	1.33	0.89	16.48	29.48	2.23	1.78	0	2.69	5.83	3.14	0	0	0.44	0.44	7.59	38.4	9	9				0.003	0.16	53.3333	24.8308	27.6235	1.11247
0.001	0.003	0.004	0.16									0.001	0.004	0.003	0.16		4.84	5.25	14.5	19.41	4.89	2.02	4.75	3.39	4.026	41.9	8.11	1.35	0	1.61	5.67	38.9	0	0	0	0	2.03	32.4	0	0				0.01069	0.116	10.8513	3.157	4.1891	1.32692
0.001	0.01069	0.00463	0.116									0.001	0.00463	0.01069	0.116		5.89	6.88	27.4	18.5	1.95	1.95							0	4.88	18.6	12.7	0	0										0.042	0.345	8.21429	2.4284	5.464	2.25004
0.115	0.042	0.02097	0.345									0.115	0.02097	0.042	0.345		5.08	8.9	15.3	14	1.27	1.9							0	3.8	29.29	15.3	1.27	0										0.03	0.007	0.233333	0.5768	1.4146	2.4525
0.005	0.03	0.11	0.007									0.005	0.11	0.03	0.007		1.05	3.05	5.77	30.5	4.82	4.82							0.105	5.145	5.25	37.3	0	1.57										0.056	0.04	0.714286	101.144	25.3165	0.250301
0.001	0.056	0.077	0.04									0.001	0.077	0.056	0.04																													0.018	0.019	1.05556	11.6565	9.8352	0.843752
0.001	0.018	0.07446	0.019									0.001	0.07446	0.018	0.019																													0.024	0.04164	1.735	8.0746	9.7744	1.21051
0.018	0.024	0.063	0.04164									0.018	0.063	0.024	0.04164																													0.055	0.081	1.47273	2.7927	2.3677	0.847818
0.06	0.055	0.028	0.081									0.06	0.028	0.055	0.081																													0.009	0.009	1	4.8569	3.8855	0.799996
0.014	0.009	0.013	0.009									0.014	0.013	0.009	0.009																													0.0565	0.00545	0.0964602	4.7961	8.3174	1.7342
0.063	0.0565	0.004	0.00545									0.063	0.004	0.0565	0.00545																													0.011	0.02722	2.47455	6.0104	6.6175	1.10101
0.025	0.011	0.21	0.02722									0.025	0.21	0.011	0.02722																													0.032	0.01154	0.360625	3.0356	3.4605	1.13997
0.012	0.032	0.02	0.01154									0.012	0.02	0.032	0.01154																													0.053	0.07	1.32075	5.5854	4.7354	0.847818
	0.053		0.07											0.053	0.07																													0.00429	0.001	0.2331	14.2063	6.6175	0.465814
	0.00429		0.001											0.00429	0.001																													0.006	0.02002	3.33667	6.0104	12.7493	2.12121
	0.006		0.02002											0.006	0.02002																													0.019	0.018	0.947368	27.1985	42.6191	1.56697
	0.019		0.018											0.019	0.018																													0.041	0.017	0.414634	33.8767	25.7415	0.759859
	0.041		0.017											0.041	0.017																													0.015	0.055	3.66667	8.1353	6.1925	0.761189
	0.015		0.055											0.015	0.055																													0.07	0.25	3.57143	61.6823	69.5747	1.12795
	0.07		0.25											0.07	0.25																													0.002	0.00722	3.61	0.0061	6.3746	1045.02
																																												0.007	0.15	21.4286	0.0304	8.9852	295.566
																																												0.011	0.036	3.27273	3.157	22.1595	7.01916
																																												0.00455	0.03	6.59341	13.3564	54.0327	4.04545
																																												0.001	0.004	4	9.7744	63.0787	6.45346
																																												0.001	0.00463	4.63	4.1891	18.2133	4.34778
																																												0.115	0.02097	0.182348	0.0304	10.1387	333.51
																																												0.005	0.11	22	0.0304	1.6392	53.9211
																																												0.001	0.077	77	0.0304	3.582	117.829
																																												0.001	0.07446	74.46	3.4605	29.627	8.56148
																																												0.018	0.063	3.5	3.2784	37.5194	11.4444
																																												0.06	0.028	0.466667	4.5533	19.4882	4.28002
																																												0.014	0.013	0.928571	10.5637	36.548	3.45977
																																												0.063	0.004	0.0634921	2.9141	26.8342	9.2084
																																												0.012	0.02	1.66667	1.0928	36.123	33.0555
[truncated: 1 more columns]

## Sheet: Figure 4
Figure 4b										Figure 4c								Figure 4e										Figure 4f										Figure 4g
Pre- vs post-vaccine magnitudes of antigen-specific CD8+ T cells identified by Boolean gating										Matched comparisons of pre- vs post-vaccine RV-specific CD8+ T cells in IgA responders and non-responders								Functional responses of PHA, RV and CMV stimulated CD8+ T cells										Magnitudes of CD25+ IFNy+ responses in RV- and CMV-specific CD8+ T cells in T cell responders										Magnitudes of CD25+ Granyzme B+ responses in RV- and CMV-specific CD8+ T cells in T cell responders
RV		CMV								Responder (R)		Non-responder (NR)						PHA			RV			CMV				RV	CMV									RV	CMV
Pre	Post	Pre	Post							Pre	Post	Pre	Post					IFN	TNF	IFN/TNF	IFN	TNF	IFN/TNF	IFN	TNF	IFN/TNF		0.001	0.001									0.016	0.001
0.01457	0.01966	0.0066	0.01066							0.016	0.026	0.01457	0.01966					0.46	3.03	0.11	0.001	0.001	0.001	0.001	0.0043	0.001		0.006	0.0038									0.032	0.022
0.001	0.00437	0.0069	0.0047							0.007	0.008	0.001	0.00437					0.51	4.88	0.15	0.0064	0.001	0.0012	0.0038	0.001	0.001		0.001	0.001									0.016	0.001
0.016	0.026	0.054	0.025							0.001	0.03	0.001	0.001					1.55	5.34	0.33	0.004	0.001	0.001	0.004	0.001	0.001		0.001										0.001
0.007	0.008	0.074	0.11							0.001	0.008	0.009	0.01555					0.36	6.07	0.16	0.001	0.001	0.001					0.001	0.005									0.006	0.066
0.001	0.03	0.102	0.048							0.00825	0.0027	0.01364	0.00355					0.95	4.75	0.19	0.001	0.001	0.001	0.0192	0.001	0.009			0.091										0.329
0.001	0.001	0.01386	0.001							0.007	0.031	0.0075	0.001											0.469	0.029	0.079		0.001	0.036									0.001	0.089
0.001	0.008	0.001	0.001							0.001	0.001	0.07	0.049					2.91	12.6	1.04	0.001	0.001	0.001	0.06107	0.041	0.001		0.006	0.001									0.001	0.001
0.00825	0.0027	1.43	0.069							0.004	0.01826	0.01568	0.012					1.04	6.38	0.32	0.006	0.001	0.001	0.001	0.001	0.001			0.141										0.232
0.007	0.031	0.60568	0.481							0.001	0.025	0.012	0.039											0.171	0.0015	0.003		0.001	0.147									0.004	0.221
0.009	0.01555	0.01035	0.001							0.00373	0.00188	0.005	0.07					2.54	9.76	0.59	0.001	0.005	0.001	0.097	0.001	0.0174		0.001	0.03									0.001	0.062
0.001	0.001	0.01164	0.00295							0.007	0.004	0.001	0.031					0.31	0.39	0.014	0.001	0.001	0.001	0.046	0.001	0.001		0.001	0.199									0.001	0.337
0.01364	0.00355	0.295	0.249									0.005	0.06					0.14	2.67	0.032	0.001	0.001	0.001	0.199	0.003	0.015		0.001	0.09									0.001	0.156
0.0075	0.001	0.051	0.01726									0.039	0.01					1.86	1.12	0.046	0.001	0.00545	0.00242	0.16813	0.001	0.001		0.045	0.01404									0.213	0.027
0.07	0.049	0.001	0.145									0.00154	0.004					0.32	0.022	0.001	0.054	0.001	0.001	0.02404	0.009	0.001			0.001										0.001
0.01568	0.012											0.01328	0.639											0.001	0.001	0.001
0.012	0.039
0.004	0.01826
0.005	0.07
0.001	0.025
0.001	0.031
0.005	0.06
0.00373	0.00188
0.039	0.01
0.007	0.004
0.00154	0.004
0.01328	0.639

## Sheet: Figure 5
Figure a
Spearman correlation matrix of RV-antigen specific immunity parameters pre- and post-vaccine and quantified serum proteins identified as significantly up or downregulated in fold change analyses
Pre_IgA	Post_IgA	IgA FC	Pre_CD4	Post_CD4	CD4 FC	IL-4	IL-33	IL-18	IL-17F	IL-6	CXCL11	MMP12	OSM	CSF3
6.0104	6.6175	1.10101	0.011	0.02722	2.47455	2.67778	3.57462	10.3971	3.33346	7.43679	9.54723	9.46073	6.52633	6.24824
27.1985	42.6191	1.56697	0.019	0.018	0.947368	2.60311	4.4749	8.69389	0.92756	2.82251	8.55815	9.599	7.08964	-0.83989
33.8767	25.7415	0.759859	0.041	0.017	0.414634	2.87631	3.72998	12.3225	2.37043	7.28446	8.24215	10.4204	6.63349	5.60823
8.1353	6.1925	0.761189	0.015	0.055	3.66667	3.68906	3.93053	10.7728	2.33195	8.42409	11.0481	9.48981	9.494	5.64105
61.6823	69.5747	1.12795	0.07	0.25	3.57143	4.63169	3.71911	12.6176	3.99472	10.4667	11.1047	12.5147	8.98457	8.11734
14.2063	6.6175	0.465814	0.00429	0.001	0.2331	2.4219	5.25585	9.03526	0.33659	5.28771	3.10459	5.15072	6.18157	-0.00587
11.6565	9.8352	0.843752	0.018	0.019	1.05556	2.34882	3.43238	10.2592	2.90104	6.65536	8.17538	10.2331	5.6595	5.07159
8.0746	9.7744	1.21051	0.024	0.04164	1.735	3.10302	4.52052	13.2921	2.5105	8.72684	11.1264	10.2994	7.14162	8.34083
2.7927	2.3677	0.847818	0.055	0.081	1.47273	2.42445	3.77785	12.2137	1.46232	8.47204	9.82836	9.69777	4.45673	4.88056
2.4284	5.464	2.25004	0.042	0.345	8.21429	3.25676	3.8764	11.5151	3.11096	8.11248	8.74117	10.372	6.68846	6.22253
3.157	4.1891	1.32692	0.01069	0.116	10.8513	2.47889	3.89215	12.4276	4.08968	11.5696	9.55369	8.57419	7.62711	8.82925
24.8308	27.6235	1.11247	0.003	0.16	53.3333	2.34151	2.85315	10.7281	2.76905	8.86368	11.2815	11.0536	6.61352	6.98354
6.0104	12.7493	2.12121	0.006	0.02002	3.33667	2.37042	2.70173	11.3152	2.66149	7.19987	8.45395	10.2254	6.4781	5.50124
101.144	25.3165	0.250301	0.056	0.04	0.714286	2.99718	2.9582	11.3083	1.66604	7.89083	9.51291	9.33497	4.62487	5.22493
2.732	4.1891	1.53335	0.01287	0.03654	2.83916	3.20471	2.72417	12.5549	2.28771	6.94795	9.94869	9.83424	5.50196	4.70619
3.0356	3.4605	1.13997	0.032	0.01154	0.360625	2.55623	3.46067	11.5013	2.90134	8.27147	10.3785	10.2048	6.78844	7.15394
4.8569	3.8855	0.799996	0.009	0.009	1	3.81096	4.18315	12.4546	2.39649	8.00087	10.7513	9.77938	6.34448	5.59522
5.5854	4.7354	0.847818	0.053	0.07	1.32075	2.54831	3.08613	10.7062	1.62847	5.58286	9.54108	10.278	5.21107	3.98211
1.5785	4.6141	2.92309	0.001	0.002	2	3.28268	3.83357	11.2501	2.06998	7.2837	10.1737	10.3858	7.19072	5.373
4.7961	8.3174	1.7342	0.0565	0.00545	0.0964602	4.28123	4.54358	10.9912	1.39647	6.46064	8.23439	9.48474	6.54511	2.88143
3.6487	5.3183	1.45759	0.206	0.064	0.31068	3.78017	3.78321	11.3955	2.30311	7.08923	8.90383	7.95708	7.83482	5.15711
3.0416	0.7285	0.239512	0.01767	0.01296	0.733447	4.36245	3.73004	10.5232	2.87145	6.30525	9.1217	9.40898	7.85769	4.78374
0.5768	1.4146	2.4525	0.03	0.007	0.233333	3.57679	3.97691	10.7399	2.66793	7.34999	9.28186	11.1133	8.61808	5.03822
9.7744	63.0787	6.45346	0.001	0.004	4	2.48166	3.3745	10.4614	2.86757	6.03137	8.24957	8.66469	7.33269	6.41947
2.732	16.8777	6.17778	0.025	0.21	8.4	3.25642	3.48371	11.131	3.6005	6.20368	11.1134	12.0543	7.14718	5.42418
1.0928	36.123	33.0555	0.012	0.02	1.66667	2.19422	3.41643	8.89184	0.61247	3.80116	8.87014	9.3833	6.43787	-0.40996
4.5533	19.4882	4.28002	0.06	0.028	0.466667	3.12253	4.29038	11.5745	3.87987	8.51217	10.477	9.63312	5.9943	5.58448
10.5637	36.548	3.45977	0.014	0.013	0.928571	2.34416	3.03418	9.83874	4.67648	8.79662	8.9744	9.47864	6.10451	5.61485
3.2784	37.5194	11.4444	0.018	0.063	3.5	2.74824	4.07019	10.5485	2.21448	7.75392	8.7947	7.77497	5.87262	1.51405
3.157	22.1595	7.01916	0.011	0.036	3.27273	2.55304	3.89101	11.5141	2.48685	8.21194	9.42235	9.49526	5.57569	5.35411
2.9141	26.8342	9.2084	0.063	0.004	0.0634921	2.32137	2.82053	11.164	4.10661	6.90444	9.64977	8.88137	7.06658	4.68701
13.3564	54.0327	4.04545	0.00455	0.03	6.59341	2.5293	3.25111	11.4825	4.27216	9.59225	9.9074	9.54982	6.8109	7.15464
0.0304	10.1387	333.51	0.115	0.02097	0.182348	2.88934	3.26024	11.8615	2.22023	6.2883	9.82835	9.72236	7.77388	5.63615
0.0304	3.582	117.829	0.001	0.077	77	2.42402	3.1134	10.463	4.43083	6.77724	10.7591	9.926	6.81257	5.8589
4.1891	18.2133	4.34778	0.001	0.00463	4.63	2.14219	3.18159	10.497	4.02419	9.35954	10.1219	10.4761	7.50878	6.18506
3.4605	29.627	8.56148	0.001	0.07446	74.46	2.29877	2.92438	10.5719	1.88763	7.15288	9.92835	10.7035	5.93323	5.58163
0.0061	6.3746	1045.02	0.002	0.00722	3.61	2.438	3.35534	10.3121	2.10404	6.70725	9.8492	8.82528	6.63823	4.62614
0.0304	1.6392	53.9211	0.005	0.11	22	2.33406	2.79788	10.4829	1.35882	5.35165	9.27999	7.89119	5.88172	3.41733
0.0304	8.9852	295.566	0.007	0.15	21.4286	2.19559	1.97803	11.4928	2.27917	9.7781	9.69348	11.6802	10.3508	6.45812

## Sheet: Supp Fig 1
Supp. figure 1a								Supp. figure 1b
RV-specific IgA responses in serum in the full cohort measured by ELISA								Matched comparisons of pre- vs post-vaccine RV-specific serum IgA in IgA responders and non-responders
RV								Resonder		Non-responder
Pre	Post							Pre	Post	Pre	Post
3.6487	5.3183							0.0061	6.3746	3.6487	5.3183
3.0416	0.7285							0.0304	8.9852	3.0416	0.7285
0.0061	6.3746							3.157	22.1595	2.732	4.1891
0.0304	8.9852							13.3564	54.0327	1.5785	4.6141
3.157	22.1595							9.7744	63.0787	24.8308	27.6235
13.3564	54.0327							4.1891	18.2133	3.157	4.1891
2.732	4.1891							0.0304	10.1387	2.4284	5.464
9.7744	63.0787							0.0304	1.6392	0.5768	1.4146
4.1891	18.2133							0.0304	3.582	101.144	25.3165
1.5785	4.6141							3.4605	29.627	11.6565	9.8352
0.0304	10.1387							3.2784	37.5194	8.0746	9.7744
0.0304	1.6392							4.5533	19.4882	2.7927	2.3677
24.8308	27.6235							10.5637	36.548	4.8569	3.8855
3.157	4.1891							2.9141	26.8342	4.7961	8.3174
2.4284	5.464							2.732	16.8777	6.0104	6.6175
0.0304	3.582							1.0928	36.123	3.0356	3.4605
3.4605	29.627									5.5854	4.7354
0.5768	1.4146									14.2063	6.6175
101.144	25.3165									6.0104	12.7493
11.6565	9.8352									27.1985	42.6191
8.0746	9.7744									33.8767	25.7415
2.7927	2.3677									8.1353	6.1925
4.8569	3.8855									61.6823	69.5747
3.2784	37.5194
4.7961	8.3174
6.0104	6.6175
3.0356	3.4605
5.5854	4.7354
14.2063	6.6175
4.5533	19.4882
10.5637	36.548
2.9141	26.8342
6.0104	12.7493
27.1985	42.6191
2.732	16.8777
33.8767	25.7415
1.0928	36.123
8.1353	6.1925
61.6823	69.5747

## Sheet: Supp Fig 2
Supp. figure 2a														Supp. figure 2b															Supp. figure 2c								Supp. figure 2d
DMSO subtracted pre- vs post-vaccine magnitudes of antigen-specific CD4+ T cells identified by each AIM marker combination individually														Stimulation indexes calculated as the magnitude of antigen-specific CD4+ T cells from Boolean gating divided by the magnitude of the DMSO background															Fold change of RV specific CD4+ T cells in IgA responders and non-responders								Stimulation indexes split by IgA response status
CD69+OX40+		OX40+CD25+		OX40+CD154+		CD25+CD137+								RV		CMV													RV								Responder (R)		Non-responder (NR)
Pre	Post	Pre	Post	Pre	Post	Pre	Post							Pre	Post	Pre	Post												Responder	Non-responder							Pre	Post	Pre	Post
0.071	0.018	0.189	0.058	0.034	0.104	0.02934	0.0094							7.05882	2.82857	1.88235	0.828571												3.61	0.31068							1.2	1.92802	7.05882	2.82857
0.00837	0.0018	0.015	0.011	0.00348	0.001	0.00273	0.00137							3.12125	3.57143	2.88115	2.77778												21.4286	0.733447							1.28	2.25	3.12125	3.57143
0.0023	0.001	0.001	0.003	0.001	0.0017	0.001	0.00426							1.2	1.92802	5.44444	2.68421												3.27273	2.83916							1.61111	2.89474	4.11622	5.31915
0.0045	0.052	0.005	0.131	0.007	0.039	0.001	0.033							1.28	2.25	2.6455	1.94												6.59341	2							1.48148	1.6	0.675	1.29762
0.0023	0.0104	0.007	0.033	0.0019	0.01	0.00213	0.001							1.61111	2.89474	4.87805	3.90071												4	53.3333							0.8	1.04598	1.13636	2.33333
0.0015	0.018	0.0075	0.028	0.0029	0.0116	0.001	0.001							1.48148	1.6	0	0												4.63	10.8513							0	1.72684	3.48028	3.14815
0.0022	0.005	0.011	0.0337	0.0022	0.0128	0.00215	0.00111							4.11622	5.31915	0	0												0.182348	8.21429							4.28571	3.32226	2.33333	7.27273
0.001	0.001	0.001	0.001	0.001	0.001	0.0037	0.015							0.8	1.04598	1.71875	2.75												22	0.233333							1.3125	1.91667	1.27273	1.46667
0.001	0.001	0.001	0.0037	0.001	0.0029	0.001	0.00212							0	1.72684	1.22	1.11765												77	0.714286							0.666667	2.05479	1.875	3.5
0.0269	0.007	0.064	0.0166	0.0181	0.0012	0.058	0.00376							0.675	1.29762	1.24658	4.07186												74.46	1.05556							0	8.80503	1.36	2.11765
0.001	0.0215	0.001	0.083	0.001	0.0142	0.00484	0.034							4.28571	3.32226	2.46154	2.02899												3.5	1.735							1.51429	4.9375	1.32877	5.98086
0.001	0.01	0.001	0.075	0.001	0.101	0.00161	0.016							1.3125	1.91667	1.82857	0												0.466667	1.47273							2.5	1.71795	1.84615	2.17391
0.001	0.0261	0.0061	0.09	0.0031	0.0227	0.00336	0.037							1.13636	2.33333	0	1.46667												0.928571	1							1.93333	1.40625	1.6	1.5
0.00753	0.079	0.034	0.263	0.0055	0.028	0.01	0.108							3.48028	3.14815	5.46667	2.55556												0.0634921	0.0964602							5.5	1.36364	13.5556	1.98198
0.001	0.018	0.001	0.062	0.001	0.007	0.001	0.01							2.33333	7.27273	3.42857	1.625												8.4	2.47455							1.29412	2.3125	1.61111	3.78323
0.001	0.0127	0.001	0.0536	0.001	0.014	0.001	0.01881							0.666667	2.05479	3.11111	0												1.66667	0.360625							1.36364	1.34483	2.14286	3.58744
0.001	0.001	0.029	0.009	0.001	0.001	0.001	0.001							0	8.80503	1.16667	3.54267													1.32075									2.76667	1.7
0.001	0.0095	0.044	0.024	0.001	0.016	0.031	0.01026							1.27273	1.46667	1.56667	2.1													0.2331									1.55642	0.944444
0.007	0.0059	0.012	0.014	0.001	0.0011	0.002	0.00627							1.875	3.5															3.33667									1.2069	4.34783
0.005	0.015	0.02	0.021	0.001	0.0103	0.009	0.01349							1.36	2.11765															0.947368									1.55882	1.24324
0.0167	0.042	0.045	0.066	0.0134	0.0073	0.01044	0.02343							1.32877	5.98086															0.414634									4.15385	1.62963
0.00371	0.00472	0.00279	0.004	0.00094	0.00154	0.00649	0.0041							1.84615	2.17391															3.66667									2.13333	4.66667
0.00791	0.01638	0.009	0.091	0.0028	0.01198	0.0061	0.0224							1.6	1.5															3.57143									1.53846	2
0.0085	0.001	0.047	0.00157	0.00343	0.001	0.00601	0.001							1.51429	4.9375
0.001	0.00191	0.001	0.00191	0.001	0.001	0.001	0.00191							13.5556	1.98198
0.00828	0.01	0.01055	0.01841	0.001	0.00491	0.001	0.01241							1.61111	3.78323
0.004	0.00582	0.026	0.00684	0.01	0.001	0.00571	0.00562							2.14286	3.58744
0.013	0.051	0.044	0.036	0.0044	0.011	0.01117	0.001							2.76667	1.7
0.002	0.011	0.0039	0.001	0.001	0.001	0.001	0.001							1.55642	0.944444
0.00638	0.01276	0.046	0.009	0.01401	0.001	0.024	0.00976							2.5	1.71795
0.00545	0.0029	0.005	0.012	0.00245	0.001	0.01195	0.00377							1.93333	1.40625
0.01535	0.001	0.03835	0.003	0.00226	0.001	0.026	0.001							5.5	1.36364
0.00448	0.00631	0.00306	0.01635	0.00202	0.00178	0.006	0.00701							1.2069	4.34783
0.00609	0.001	0.017	0.018	0.00694	0.001	0.00262	0.001							1.55882	1.24324
0.00529	0.01	0.027	0.2	0.00331	0.00854	0.00227	0.02154							1.29412	2.3125
0.01158	0.005	0.03391	0.015	0.01036	0.00252	0.00755	0.001							4.15385	1.62963
0.01029	0.00813	0.009	0.015	0.002	0.00154	0.004	0.0016							1.36364	1.34483
0.00627	0.00886	0.01425	0.051	0.00307	0.012	0.00399	0.00943							2.13333	4.66667
0.023	0.057	0.05	0.22	0.00863	0.02	0.01917	0.02738							1.53846	2

## Sheet: Supp Fig 3
Supp. figure 3b												Supp. figure 3c
Functional responses of PHA (black, n = 14), RV (blue, n = 14) and CMV (red, n = 13) stimulated CD4+ T cells.												Magnitudes of CD154+ IFNy+ and CD154+ TNFα+ responses in RV- (n = 24) and CMV-specific (n = 13) CD4+ T cells.
PHA			RV			CMV						CD154+ IFNy+			CD154+ TNFa+
IFN	TNF	IFN/TNF	IFN	TNF	IFN/TNF	IFN	TNF	IFN/TNF				RV	CMV		RV	CMV
0.219	4.418	0.04633	0.029	0.004	0.001	0.001	0.0015	0.001				0.0016	0.001		0.0044	0.001
0.23879	11.5927	0.16	0.004	0.001	0.004	0.001	0.0019	0.001				0.001	0.001		0.001	0.001
0.17878	16.2926	0.15878	0.001	0.004	0.001	0.0332	0.001	0.0044				0.033	0.0238		0.011	0.0026
0.09879	17.1	0.11638	0.001	0.0084	0.001	0.0016	0.0021	0.0018				0.006	0.0046		0.002	0.0018
0.24	5.08	0.099	0.007	0.001	0.001	0.01	0.0032	0.0014				0.001	0.011		0.001	0.001
0.013	34.1	0.17	0.001	0.0122	0.001	0.001	0.002	0.001				0.001	0.001		0.0047	0.001
0.75	22.8	0.41	0.0015	0.001	0.001	0.001	0.0054	0.001				0.001	0.001		0.001	0.001
0.55	11.1	0.8	0.001	0.02	0.001	0.0023	0.012	0.001				0.003	0.001		0.001	0.001
0.16	3.14	0.041	0.001	0.003	0.001	0.0036	0.0063	0.0014				0.001	0.0014		0.0014	0.0056
0.18	12.5	0.13	0.001	0.0031	0.001	0.0043	0.0056	0.0023				0.001	0.0036		0.001	0.0017
0.17	1.1	0.041	0.001	0.001	0.001	0.04197	0.001	0.00248				0.0045	0.012		0.0085	0.00029
0.054	5.45	0.068	0.001	0.00439	0.00115	0.01049	0.046	0.00213				0.001	0.00187		0.001	0.001
0.15	4.33	0.045	0.001	0.00444	0.001	0.033	0.001	0.0032				0.001	0.001		0.001	0.001
0.19	0.052	0.00193	0.00522	0.001	0.001							0.001			0.001
												0.001			0.001
												0.001			0.001
												0.001			0.001
												0.001			0.001
												0.001			0.001
												0.001			0.001
												0.001			0.001
												0.001			0.00208
												0.001			0.001
												0.00349			0.001

## Sheet: Supp Fig 4
Supp. figure 4b											Supp. figure 4c
Magnitude differences of monofunctional and polyfunctional CD8+ T cells in RV- and CMV-specific T cells											Stimulation indexes (SIs) for all functional comparisons between RV- and CMV-specific CD8+ T cells
IFNγ		IFNγ/TNFα									IFNγ		TNFα		IFNγ/TNFα		IFNγ/Granzyme B		CD69/IFNγ
RV	CMV	RV	CMV								RV	CMV	RV	CMV	RV	CMV	RV	CMV	RV	CMV
0.001	0.509	0.001	0.188								1.8	0	0.47	0.24	0	0	0	0	0	0
0.001	0.375	0.00363	0.149								0	510	0.87	2.1	1	109	0	402	0	436.78
0.001	1.29	0.001	0.457								0	82.7	3.48	4.57	4.63	150	0.5	102	0	222.7
0.0021	0.129	0.0021	0.027								0	1120	1.08	8.53	0	198	0	524	0	987.1
											3.1	130	1.36	2.97	3.1	28	3.1	140	1.94	56.4
											0	0	0	0	0	0	0	0	0	0

## Sheet: Supp Fig 5
Supp. figure 5
Principal component analysis of the 2-month serum proteome
Patient ID	Country	T cell response	IgA response	CCL11	CCL13	CCL19	CCL2	CCL3	CCL4	CCL7	CCL8	CSF1	CSF2	CSF3	CXCL10	CXCL11	CXCL12	CXCL8	CXCL9	EGF	FLT3LG	HGF	IFNG	IL-10	IL-13	IL-15	IL-17A	IL-17C	IL-17F	IL-18	IL-1B	IL-2	IL-27	IL-33	IL-4	IL-6	IL-7	LTA	MMP1	MMP12	OLR1	OSM	TGFA	TNF	TNFSF10	TNFSF12	TSLP	VEGFA
227	Peru	No	Non_responder	9.5446	12.8528	14.3004	13.3362	9.77271	10.4658	4.91156	10.9579	11.526	5.13723	6.24824	12.0034	9.54723	4.36691	9.07966	9.18411	9.69382	9.70548	11.3953	9.32234	7.91623	2.34578	7.32016	6.14942	8.57658	3.33346	10.3971	3.10031	4.85587	8.47176	3.57462	2.67778	7.43679	3.9411	7.62723	10.772	9.46073	8.41293	6.52633	4.25393	5.71867	10.084	10.0693	1.99347	12.5829
679	Panama	No	Non_responder	4.58447	11.9137	9.00103	12.7066	7.64779	9.96728	4.422	9.63573	10.9972	3.70646	-0.83989	8.51197	8.55815	1.79775	10.422	6.80686	12.2426	9.37845	5.55258	3.70837	2.00421	3.55786	4.63928	4.75202	3.90338	0.92756	8.69389	1.78222	2.68418	1.56222	4.4749	2.60311	2.82251	5.71502	6.33172	10.342	9.599	5.94151	7.08964	2.92639	3.13474	9.59733	10.1781	-0.35568	12.8865
680	Panama	No	Non_responder	7.69308	12.2637	14.0767	14.1595	10.2021	11.2689	3.54288	12.7433	11.7065	5.03502	5.60823	12.0232	8.24215	2.65466	9.8622	9.69922	12.2624	9.58226	11.1792	8.72485	10.046	3.1505	6.76406	5.19298	7.65633	2.37043	12.3225	3.12727	4.23541	7.19054	3.72998	2.87631	7.28446	5.48868	7.62244	14.7573	10.4204	9.45454	6.63349	4.39477	5.68611	10.1885	9.97319	0.66048	13.5476
705	Panama	Yes	Non_responder	8.97766	12.731	13.5903	13.8542	9.64701	11.8884	5.60987	11.656	11.6357	4.19675	5.64105	9.43753	11.0481	3.17253	9.92566	7.45848	13.5312	10.0642	12.3423	6.25378	7.80282	4.78165	7.50937	5.21605	7.09403	2.33195	10.7728	3.33222	3.50111	4.28781	3.93053	3.68906	8.42409	5.71459	7.52835	13.6363	9.48981	12.1126	9.494	6.03758	4.97865	9.98696	10.3692	0.47541	13.8606
707	Panama	Yes	Non_responder	9.19506	13.392	15.0359	14.9091	11.6934	13.3507	5.18097	12.528	11.984	5.89633	8.11734	12.1875	11.1047	3.47248	11.7402	9.19301	13.9031	11.1334	12.6496	8.14179	10.4641	3.29891	8.91911	7.51091	8.76211	3.99472	12.6176	4.95641	4.98711	6.25808	3.71911	4.63169	10.4667	5.99361	9.5847	15.5195	12.5147	11.4846	8.98457	6.96662	6.94297	11.0932	11.1949	1.37024	15.1626
612	Peru	No	Non_responder	4.85938	9.00352	7.3004	12.5328	6.26238	6.90145	3.56732	7.27036	11.0875	4.39191	-0.00587	7.7706	3.10459	1.52188	9.91516	7.51633	7.2833	10.5578	5.00541	3.47172	2.05895	1.37775	5.60756	2.9362	5.7743	0.33659	9.03526	0.54717	3.33893	2.16664	5.25585	2.4219	5.28771	3.75332	5.96714	5.7051	5.15072	2.98383	6.18157	1.3781	3.35493	9.37372	10.1791	0.98603	12.1476
620	Peru	No	Non_responder	8.56351	13.9885	13.3586	13.3158	9.11003	10.512	4.52377	10.4469	11.4397	4.95088	5.07159	11.1457	8.17538	3.57057	8.96548	8.28493	9.46492	9.98467	10.7765	5.95099	6.78466	2.85295	7.47213	5.1052	7.64081	2.90104	10.2592	2.67836	4.03885	4.58476	3.43238	2.34882	6.65536	3.05566	8.48189	10.1373	10.2331	8.13094	5.6595	4.16939	4.5507	9.81724	9.94038	0.35067	12.4109
636	Peru	No	Non_responder	9.18106	14.3383	15.2619	13.6731	10.412	10.4489	5.25626	12.3472	11.8498	5.1721	8.34083	14.6716	11.1264	4.19353	8.89368	11.8272	10.5735	10.475	11.3445	9.20609	11.0457	6.69505	7.27121	6.8392	9.32856	2.5105	13.2921	3.70108	3.54043	4.518	4.52052	3.10302	8.72684	3.8708	11.0876	10.9504	10.2994	8.69521	7.14162	4.41762	5.68987	10.4366	9.97054	1.25022	12.769
682	Peru	No	Non_responder	8.30537	13.7068	13.7624	13.352	9.91196	10.5507	3.75915	11.5007	11.7759	5.84853	4.88056	14.1097	9.82836	4.52811	9.41256	10.5843	10.1752	10.216	11.11	8.88247	9.00128	2.78526	6.98115	5.09524	7.47517	1.46232	12.2137	2.53474	3.64428	4.17886	3.77785	2.42445	8.47204	3.4691	10.2559	10.0596	9.69777	7.70769	4.45673	4.39011	5.52811	10.1434	9.89284	0.23	13.1341
685	Peru	Yes	Non_responder	8.69004	13.713	14.2071	13.2188	9.20838	9.92295	4.3934	9.04052	11.6079	5.00706	6.22253	11.8169	8.74117	3.3949	8.04971	9.62088	8.4777	10.4802	11.0774	8.34663	8.89128	3.63784	7.40763	5.08559	7.0614	3.11096	11.5151	2.75635	3.92874	4.29321	3.8764	3.25676	8.11248	3.00535	9.71241	10.8654	10.372	9.77661	6.68846	4.45668	5.68178	9.95956	10.0988	1.38246	12.7076
715	Peru	Yes	Non_responder	9.22348	12.7315	13.9824	13.0517	9.0755	9.84976	4.63159	11.8152	11.7489	5.30252	8.82925	13.4056	9.55369	3.53722	8.61782	9.26488	8.96137	9.19614	11.1616	8.30054	8.64475	2.8497	6.90278	3.84723	7.58008	4.08968	12.4276	3.87467	4.10769	5.33859	3.89215	2.47889	11.5696	2.83847	7.65551	9.0235	8.57419	9.0029	7.62711	4.36644	5.50948	9.55201	9.92336	2.10583	12.6383
844	Peru	Yes	Non_responder	9.78379	13.4897	15.3936	14.5229	10.1032	10.953	4.74188	12.4597	11.9419	5.80939	6.98354	13.9865	11.2815	3.65381	9.5253	9.69573	8.14159	9.83283	10.5377	8.46833	9.11846	2.20701	7.96819	4.64387	8.86588	2.76905	10.7281	3.19163	4.01221	8.07161	2.85315	2.34151	8.86368	3.14367	7.25487	8.95869	11.0536	8.17368	6.61352	4.64841	6.57573	10.7936	9.45806	0.76901	12.6455
898	Peru	No	Non_responder	8.72121	13.4631	13.8931	13.224	9.0084	10.6635	4.23583	10.1224	11.7827	4.73976	5.50124	10.6245	8.45395	3.63051	8.25548	8.76303	10.9462	9.47905	11.1479	6.11562	7.29476	2.04006	6.99109	5.23013	6.66349	2.66149	11.3152	2.69129	3.94577	4.53579	2.70173	2.37042	7.19987	3.58616	7.28052	9.55607	10.2254	8.39273	6.4781	4.19135	5.00785	9.59832	9.89523	0.1733	12.6848
212	Peru	No	Non_responder	8.00327	12.3468	13.4284	12.7867	9.69423	10.6547	3.92239	10.4985	11.7229	4.6341	5.22493	13.6672	9.51291	3.72625	9.11851	10.9556	7.44377	10.2866	10.7743	8.592	7.87086	1.85569	7.18401	4.14364	7.93305	1.66604	11.3083	2.55118	3.82226	5.0971	2.9582	2.99718	7.89083	2.67523	10.749	9.5737	9.33497	7.15272	4.62487	3.88352	5.10717	9.82306	9.75816	0.36009	12.2178
324	Peru	Yes	Non_responder	9.49983	14.2266	13.2503	13.7775	9.83183	11.4073	3.9517	9.58012	11.6934	5.47641	4.70619	13.3717	9.94869	4.21313	9.90674	10.5295	9.50097	11.0591	10.9126	7.68719	8.56351	2.36105	6.95225	4.31412	8.52366	2.28771	12.5549	2.53298	4.34017	4.05748	2.72417	3.20471	6.94795	3.25114	9.68021	11.4779	9.83424	8.38587	5.50196	4.33722	4.81874	9.62405	10.075	0.62714	12.8254
339	Peru	No	Non_responder	9.0766	15.3371	14.1399	13.7986	9.81999	10.6318	4.84997	11.2751	11.8569	5.73238	7.15394	11.2648	10.3785	4.19845	10.3884	8.65866	10.2052	10.5885	11.4715	6.74074	7.78196	4.13177	7.86983	6.18443	7.49576	2.90134	11.5013	2.79641	4.50055	4.46378	3.46067	2.55623	8.27147	3.88799	10.4314	10.1783	10.2048	7.99215	6.78844	4.67297	4.65227	9.95552	10.0406	0.07259	13.5059
347	Peru	No	Non_responder	8.63114	13.9549	14.0345	13.3793	10.1531	10.8568	4.29679	12.0803	11.773	5.29756	5.59522	15.0031	10.7513	3.40709	9.5224	11.9978	8.60042	9.91946	10.8996	9.57779	8.97491	2.20975	6.64113	4.25918	7.40571	2.39649	12.4546	2.44708	4.22709	5.27589	4.18315	3.81096	8.00087	3.28847	10.5498	11.5401	9.77938	8.20156	6.34448	4.15017	5.60425	10.0083	9.77468	0.97812	12.2441
360	Peru	No	Non_responder	9.09048	15.6446	14.0691	14.4296	10.2114	12.7737	5.46654	12.3036	11.718	5.31122	3.98211	12.0058	9.54108	4.81598	10.6126	8.6236	13.9287	10.3883	11.8788	6.76474	8.31454	3.96748	7.28904	3.77984	5.5511	1.62847	10.7062	4.14681	4.56418	5.80693	3.08613	2.54831	5.58286	4.58118	8.00274	14.9586	10.278	8.2495	5.21107	4.05613	4.66199	9.85962	11.2114	0.66726	14.0506
371	US	No	Non_responder	9.59035	15.2859	13.816	14.5837	9.91246	11.7004	5.15905	9.87777	11.9254	5.35739	5.373	11.9042	10.1737	4.91631	9.65858	8.19445	13.5694	10.2452	11.8336	6.86582	7.93076	3.61289	7.68583	4.23865	5.15126	2.06998	11.2501	3.24793	3.93308	5.64285	3.83357	3.28268	7.2837	4.25932	8.21971	14.2452	10.3858	9.57343	7.19072	4.86192	5.20157	9.98342	11.2029	0.41588	13.0232
541	Panama	No	Non_responder	5.22309	15.4092	11.4053	14.2289	9.64682	11.4997	4.99308	11.9927	11.8669	5.281	2.88143	9.15332	8.23439	3.55155	10.6409	7.77657	13.6146	10.2227	11.9472	6.04625	4.82244	2.96049	7.63745	4.73125	3.74808	1.39647	10.9912	3.01677	4.56935	4.14745	4.54358	4.28123	6.46064	5.76134	10.4869	12.9632	9.48474	9.71448	6.54511	4.99541	2.5402	8.85324	9.97819	1.11429	13.8317
214	US	No	Non_responder	10.2016	15.8066	13.937	14.7784	9.63622	12.2182	5.66273	12.3174	11.51	4.86667	5.15711	11.6612	8.90383	5.038	10.0767	8.45819	13.8875	10.1625	12.7483	7.27993	6.77041	3.00466	7.34587	5.45495	4.7131	2.30311	11.3955	3.78186	4.67133	6.26423	3.78321	3.78017	7.08923	4.84116	7.90626	13.8939	7.95708	10.7401	7.83482	4.78479	5.03032	9.84121	10.9481	1.36105	13.359
249	US	No	Non_responder	9.81885	15.58	13.9425	14.5478	16.2959	14.7931	5.46734	12.4523	11.3813	5.41877	4.78374	11.3626	9.1217	4.95459	10.2686	8.21107	13.7342	9.68304	12.5975	6.17912	6.72099	4.07207	7.3784	5.9873	4.37253	2.87145	10.5232	5.48225	5.36384	5.95566	3.73004	4.36245	6.30525	4.73853	7.97439	13.7785	9.40898	10.7465	7.85769	5.62711	5.28406	9.7362	12.1663	1.1327	13.0988
266	US	No	Non_responder	10.0844	15.2499	13.7596	14.936	10.5137	12.2629	6.51076	12.175	11.5465	5.72309	5.03822	11.1264	9.28186	4.25718	9.52374	8.5284	13.2611	10.1893	11.4085	7.07886	8.11221	3.04551	7.63526	4.87884	6.07551	2.66793	10.7399	3.75596	4.01032	5.39551	3.97691	3.57679	7.34999	4.56889	8.00415	14.9897	11.1133	11.3013	8.61808	5.2757	4.85023	10.1076	10.9413	3.00997	14.5152
330	Peru	No	Responder	8.87805	13.0869	13.5886	13.0754	8.93941	10.4887	4.08646	10.3744	11.4626	5.13746	6.41947	10.5784	8.24957	3.86813	8.41365	8.92266	6.74157	9.62133	11.3285	6.70635	7.05703	2.70639	6.93682	3.94538	6.63266	2.86757	10.4614	2.48702	4.48374	3.75532	3.3745	2.48166	6.03137	2.16822	7.3475	9.46588	8.66469	9.11434	7.33269	4.13153	4.95274	9.30473	10.0642	1.47943	12.4242
669	Panama	Yes	Responder	9.57426	14.9074	13.4747	14.3079	9.93808	10.5977	6.84412	10.6224	11.5698	4.58262	5.42418	9.5791	11.1134	2.83878	9.74309	7.47063	12.393	10.2718	11.6548	5.45735	7.7681	4.39164	7.34349	5.82403	6.86784	3.6005	11.131	2.58589	4.41326	6.29648	3.48371	3.25642	6.20368	5.27536	7.18859	13.7233	12.0543	10.3921	7.14718	4.52541	5.16219	9.69231	10.6908	0.81507	13.6067
698	Panama	No	Responder	4.12968	10.8125	8.29658	12.3918	6.36508	6.51922	3.81183	8.42745	10.6608	4.64172	-0.40996	8.31306	8.87014	1.08067	9.74605	6.26054	11.7804	9.45598	5.71797	2.91993	2.62316	1.27468	5.63435	2.62735	5.08484	0.61247	8.89184	0.76624	2.95647	1.505	3.41643	2.19422	3.80116	5.17089	6.53268	11.0668	9.3833	5.60464	6.43787	2.74132	2.99003	9.60136	9.65715	0.76941	12.0529
617	Peru	No	Responder	8.90914	13.8371	13.5458	14.0633	9.96998	10.868	5.23487	9.8211	11.7884	5.2629	5.58448	13.2659	10.477	4.25357	10.0485	9.90988	11.6173	10.1623	11.5378	7.69099	8.11716	2.5223	7.44222	5.16422	7.63101	3.87987	11.5745	3.37065	4.6404	4.15807	4.29038	3.12253	8.51217	4.40365	10.473	11.0402	9.63312	8.8571	5.9943	4.54272	5.12978	9.92498	10.2111	0.97047	12.8108
678	Peru	No	Responder	9.01778	13.882	13.5635	13.9229	9.57552	10.6801	4.6875	10.6951	11.7028	5.16302	5.61485	11.3575	8.9744	3.61857	9.66119	8.34571	9.96275	10.4741	11.1417	6.73279	7.35564	2.55772	8.04795	5.87455	9.78469	4.67648	9.83874	3.25752	3.65049	3.75476	3.03418	2.34416	8.79662	4.20524	10.1402	11.4182	9.47864	8.99265	6.10451	4.35221	4.70702	9.46628	9.83887	0.51171	13.2213
755	Peru	Yes	Responder	6.9514	11.7369	12.388	12.6175	8.95387	9.22878	4.07318	10.6741	11.668	4.60509	1.51405	13.3431	8.7947	2.88753	8.39692	10.273	7.22727	9.24367	9.97622	6.79912	4.19594	1.72743	6.72656	4.43252	7.68376	2.21448	10.5485	2.23398	2.75942	4.14706	4.07019	2.74824	7.75392	2.92927	8.21837	4.83692	7.77497	7.76512	5.87262	3.22077	4.35462	9.30579	9.36408	0.4254	12.0839
211	Peru	Yes	Responder	9.01485	12.9155	13.5373	13.9605	9.49696	10.0819	3.98246	10.9048	11.5591	4.89133	5.35411	12.978	9.42235	3.68176	8.88231	10.4898	8.93971	9.96998	11.1666	10.1214	9.25852	2.83078	7.29433	4.46291	7.39775	2.48685	11.5141	2.73488	4.18951	5.96004	3.89101	2.55304	8.21194	3.66221	7.29379	10.4994	9.49526	8.69168	5.57569	4.2033	5.7504	9.6918	9.51913	0.59045	12.5768
826	Peru	No	Responder	9.71345	12.8972	13.6202	13.0317	8.92376	10.2203	4.51995	10.1617	11.4707	4.2569	4.68701	12.2495	9.64977	4.50243	9.05705	9.40343	9.62236	8.7812	11.3171	6.87738	8.59017	2.18922	6.82259	5.29672	8.75589	4.10661	11.164	3.54346	2.53942	5.99846	2.82053	2.32137	6.90444	3.06402	7.23969	9.09778	8.88137	9.12483	7.06658	4.22379	5.86504	9.74515	10.1083	0.7109	12.9767
223	Peru	Yes	Responder	8.70227	13.8793	14.4449	13.4331	10.0393	10.9491	4.12868	11.9724	11.8173	5.21202	7.15464	14.01	9.9074	4.05044	9.09357	10.4875	9.09358	10.2367	11.4946	9.08492	9.68078	2.76655	7.25878	5.36546	9.27959	4.27216	11.4825	2.11776	4.20526	4.23875	3.25111	2.5293	9.59225	3.36584	10.1675	9.87889	9.54982	8.48391	6.8109	4.61977	5.00873	9.97995	10.0987	-0.23601	12.5797
375	US	No	Responder	9.86508	15.2381	13.763	14.6468	10.6965	13.1796	5.19797	10.3654	11.6581	6.00737	5.63615	12.1387	9.82835	5.09348	11.0256	8.18065	14.2038	10.2274	12.6969	5.73989	8.39248	4.5552	7.20811	5.77816	5.21573	2.22023	11.8615	4.29264	4.25921	6.33985	3.26024	2.88934	6.2883	6.12146	8.1705	15.9487	9.72236	11.3931	7.77388	4.90805	5.2968	9.84927	12.058	0.4997	14.7436
478	Panama	Yes	Responder	9.93933	15.1597	13.897	13.9867	10.3892	12.213	4.70898	12.105	11.5406	4.1609	5.8589	13.1887	10.7591	4.20654	9.8078	8.78581	13.4731	10.1623	12.0726	6.44045	7.80452	3.94472	7.1447	4.84417	5.70854	4.43083	10.463	3.38132	3.25183	6.37705	3.1134	2.42402	6.77724	5.5968	7.88812	14.8606	9.926	9.06116	6.81257	4.42243	5.16046	9.87131	11.1138	0.70114	13.235
417	Panama	No	Responder	9.89245	15.3086	13.566	14.7811	10.2571	12.5847	5.46694	12.737	11.9585	4.66609	6.18506	13.2605	10.1219	4.35686	10.8568	9.48479	13.3027	10.6091	12.3083	7.54237	6.57267	2.57035	8.10138	5.94267	7.58263	4.02419	10.497	3.54292	4.74303	3.96023	3.18159	2.14219	9.35954	4.73733	10.3523	14.4947	10.4761	11.0162	7.50878	5.18445	5.57871	9.91874	10.3366	1.2244	13.2846
519	Panama	Yes	Responder	9.9309	15.1706	14.1168	14.01	9.38426	11.021	5.93648	11.2151	11.7518	5.15677	5.58163	12.3192	9.92835	4.51747	10.069	9.18933	12.6584	9.76243	11.6826	7.45001	7.93521	3.59621	7.00815	4.06002	7.39527	1.88763	10.5719	2.47262	4.45461	7.2184	2.92438	2.29877	7.15288	5.15718	7.62897	14.7864	10.7035	9.01668	5.93323	4.66131	5.7243	9.90077	11.3842	-0.38148	13.2758
259	US	No	Responder	9.47631	15.9982	13.1954	14.8707	10.6379	12.5802	6.35719	12.6222	11.721	5.4629	4.62614	12.0577	9.8492	4.7063	10.6092	8.51533	14.0339	10.3086	12.2108	7.563	8.41019	3.48462	7.73976	4.98293	4.6248	2.10404	10.3121	3.52954	4.37855	5.57373	3.35534	2.438	6.70725	5.22238	8.5094	14.6509	8.82528	10.5774	6.63823	4.5906	3.92941	9.50805	11.1836	0.62845	13.6856
353	US	Yes	Responder	9.09831	14.7343	13.5323	14.1169	8.91214	11.2082	4.56864	10.6723	11.0633	4.8805	3.41733	10.5727	9.27999	4.55289	9.93006	7.22635	12.463	9.55306	11.5335	4.87436	5.39853	2.31213	6.87639	3.24167	3.64626	1.35882	10.4829	2.1699	3.05013	3.78381	2.79788	2.33406	5.35165	4.76759	7.62489	15.5336	7.89119	9.03303	5.88172	3.89433	3.97267	8.82971	10.8824	-0.32499	13.4791
357	US	Yes	Responder	10.2318	14.9823	13.588	14.3481	9.54697	11.4512	7.35925	12.8371	11.8431	5.81033	6.45812	12.9598	9.69348	3.99094	9.47844	8.21734	13.9257	10.284	13.4228	9.4445	9.38945	2.65143	7.42839	6.82591	7.23127	2.27917	11.4928	4.26261	4.12592	8.1902	1.97803	2.19559	9.7781	4.70264	6.98571	13.5048	11.6802	12.4016	10.3508	5.71642	5.54887	10.3173	10.9349	-0.17713	14.1258

[truncated: 2 more sheets: Supp Fig 6, Supp Fig 7]
