# Supplementary material for: Peripheral rotavirus-specific T-cell responses following monovalent oral rotavirus vaccine in infants
Source: NPJ Vaccines. 2026 Mar 5;11:83. doi: 10.1038/s41541-026-01405-z (PMC13083868; doi:10.1038/s41541-026-01405-z)
Supplement: Supplementary file 3 — Supplementary informationdata [file 41541_2026_1405_MOESM3_ESM.xlsx]

## Sheet: RV pool
	Supplemental Data 1. Detailed information on peptide sequences in the RV megapool
	Protein Number	Protein Description	Peptide	Start	End	Len
	1	tr|F5C6U7|F5C6U7_9REOV RNA-directed RNA polymerase OS=Rotavirus A human/Vanderbilt/VU06-07-33/2006/G1P[8] OX=1004871 GN=VP1 PE=3 SV=1	MGKYNLILSEYLSFV	1	15	15
	1	tr|F5C6U7|F5C6U7_9REOV RNA-directed RNA polymerase OS=Rotavirus A human/Vanderbilt/VU06-07-33/2006/G1P[8] OX=1004871 GN=VP1 PE=3 SV=1	YLSFVYNSQSAVQIP	11	25	15
	1	tr|F5C6U7|F5C6U7_9REOV RNA-directed RNA polymerase OS=Rotavirus A human/Vanderbilt/VU06-07-33/2006/G1P[8] OX=1004871 GN=VP1 PE=3 SV=1	LLSILSYSYDKYNAV	71	85	15
	1	tr|F5C6U7|F5C6U7_9REOV RNA-directed RNA polymerase OS=Rotavirus A human/Vanderbilt/VU06-07-33/2006/G1P[8] OX=1004871 GN=VP1 PE=3 SV=1	ERKLVNYAKGKPLEA	86	100	15
	1	tr|F5C6U7|F5C6U7_9REOV RNA-directed RNA polymerase OS=Rotavirus A human/Vanderbilt/VU06-07-33/2006/G1P[8] OX=1004871 GN=VP1 PE=3 SV=1	DPAILTSLSSNLNAV	131	145	15
	1	tr|F5C6U7|F5C6U7_9REOV RNA-directed RNA polymerase OS=Rotavirus A human/Vanderbilt/VU06-07-33/2006/G1P[8] OX=1004871 GN=VP1 PE=3 SV=1	RLDLFTIVASTINKY	166	180	15
	1	tr|F5C6U7|F5C6U7_9REOV RNA-directed RNA polymerase OS=Rotavirus A human/Vanderbilt/VU06-07-33/2006/G1P[8] OX=1004871 GN=VP1 PE=3 SV=1	TIVASTINKYGVPRH	171	185	15
	1	tr|F5C6U7|F5C6U7_9REOV RNA-directed RNA polymerase OS=Rotavirus A human/Vanderbilt/VU06-07-33/2006/G1P[8] OX=1004871 GN=VP1 PE=3 SV=1	YEYEVMKNKPYYLVT	191	205	15
	1	tr|F5C6U7|F5C6U7_9REOV RNA-directed RNA polymerase OS=Rotavirus A human/Vanderbilt/VU06-07-33/2006/G1P[8] OX=1004871 GN=VP1 PE=3 SV=1	AKELIILSYSNRSTL	226	240	15
	1	tr|F5C6U7|F5C6U7_9REOV RNA-directed RNA polymerase OS=Rotavirus A human/Vanderbilt/VU06-07-33/2006/G1P[8] OX=1004871 GN=VP1 PE=3 SV=1	ILSYSNRSTLAKLVS	231	245	15
	1	tr|F5C6U7|F5C6U7_9REOV RNA-directed RNA polymerase OS=Rotavirus A human/Vanderbilt/VU06-07-33/2006/G1P[8] OX=1004871 GN=VP1 PE=3 SV=1	LVALIDINGTFITNE	251	265	15
	1	tr|F5C6U7|F5C6U7_9REOV RNA-directed RNA polymerase OS=Rotavirus A human/Vanderbilt/VU06-07-33/2006/G1P[8] OX=1004871 GN=VP1 PE=3 SV=1	LEKFTLMSKIYSWSF	316	330	15
	1	tr|F5C6U7|F5C6U7_9REOV RNA-directed RNA polymerase OS=Rotavirus A human/Vanderbilt/VU06-07-33/2006/G1P[8] OX=1004871 GN=VP1 PE=3 SV=1	LMSKIYSWSFHVGFR	321	335	15
	1	tr|F5C6U7|F5C6U7_9REOV RNA-directed RNA polymerase OS=Rotavirus A human/Vanderbilt/VU06-07-33/2006/G1P[8] OX=1004871 GN=VP1 PE=3 SV=1	NEYTMLIRDEIVKML	361	375	15
	1	tr|F5C6U7|F5C6U7_9REOV RNA-directed RNA polymerase OS=Rotavirus A human/Vanderbilt/VU06-07-33/2006/G1P[8] OX=1004871 GN=VP1 PE=3 SV=1	LIRDEIVKMLEVPVK	366	380	15
	1	tr|F5C6U7|F5C6U7_9REOV RNA-directed RNA polymerase OS=Rotavirus A human/Vanderbilt/VU06-07-33/2006/G1P[8] OX=1004871 GN=VP1 PE=3 SV=1	GRKTIFSTKKNMHVM	411	425	15
	1	tr|F5C6U7|F5C6U7_9REOV RNA-directed RNA polymerase OS=Rotavirus A human/Vanderbilt/VU06-07-33/2006/G1P[8] OX=1004871 GN=VP1 PE=3 SV=1	GRRTRIIFILPYEYF	456	470	15
	1	tr|F5C6U7|F5C6U7_9REOV RNA-directed RNA polymerase OS=Rotavirus A human/Vanderbilt/VU06-07-33/2006/G1P[8] OX=1004871 GN=VP1 PE=3 SV=1	IIFILPYEYFIAQHA	461	475	15
	1	tr|F5C6U7|F5C6U7_9REOV RNA-directed RNA polymerase OS=Rotavirus A human/Vanderbilt/VU06-07-33/2006/G1P[8] OX=1004871 GN=VP1 PE=3 SV=1	PYEYFIAQHAVVEKM	466	480	15
	1	tr|F5C6U7|F5C6U7_9REOV RNA-directed RNA polymerase OS=Rotavirus A human/Vanderbilt/VU06-07-33/2006/G1P[8] OX=1004871 GN=VP1 PE=3 SV=1	AEFYSQSNQLLSYGD	491	505	15
	1	tr|F5C6U7|F5C6U7_9REOV RNA-directed RNA polymerase OS=Rotavirus A human/Vanderbilt/VU06-07-33/2006/G1P[8] OX=1004871 GN=VP1 PE=3 SV=1	VTRFLSSNSMVLYTD	506	520	15
	1	tr|F5C6U7|F5C6U7_9REOV RNA-directed RNA polymerase OS=Rotavirus A human/Vanderbilt/VU06-07-33/2006/G1P[8] OX=1004871 GN=VP1 PE=3 SV=1	DPKVVQTLNLYKQTQ	551	565	15
	1	tr|F5C6U7|F5C6U7_9REOV RNA-directed RNA polymerase OS=Rotavirus A human/Vanderbilt/VU06-07-33/2006/G1P[8] OX=1004871 GN=VP1 PE=3 SV=1	QTLNLYKQTQINLMD	556	570	15
	1	tr|F5C6U7|F5C6U7_9REOV RNA-directed RNA polymerase OS=Rotavirus A human/Vanderbilt/VU06-07-33/2006/G1P[8] OX=1004871 GN=VP1 PE=3 SV=1	YKQTQINLMDSYVQI	561	575	15
	1	tr|F5C6U7|F5C6U7_9REOV RNA-directed RNA polymerase OS=Rotavirus A human/Vanderbilt/VU06-07-33/2006/G1P[8] OX=1004871 GN=VP1 PE=3 SV=1	SIANLALIKTVLSRI	601	615	15
	1	tr|F5C6U7|F5C6U7_9REOV RNA-directed RNA polymerase OS=Rotavirus A human/Vanderbilt/VU06-07-33/2006/G1P[8] OX=1004871 GN=VP1 PE=3 SV=1	ALIKTVLSRIANKYS	606	620	15
	1	tr|F5C6U7|F5C6U7_9REOV RNA-directed RNA polymerase OS=Rotavirus A human/Vanderbilt/VU06-07-33/2006/G1P[8] OX=1004871 GN=VP1 PE=3 SV=1	ANKYSFITKIIRVDG	616	630	15
	1	tr|F5C6U7|F5C6U7_9REOV RNA-directed RNA polymerase OS=Rotavirus A human/Vanderbilt/VU06-07-33/2006/G1P[8] OX=1004871 GN=VP1 PE=3 SV=1	VSNDVRYIYSRMNAK	651	665	15
	1	tr|F5C6U7|F5C6U7_9REOV RNA-directed RNA polymerase OS=Rotavirus A human/Vanderbilt/VU06-07-33/2006/G1P[8] OX=1004871 GN=VP1 PE=3 SV=1	RYIYSRMNAKVKALV	656	670	15
	1	tr|F5C6U7|F5C6U7_9REOV RNA-directed RNA polymerase OS=Rotavirus A human/Vanderbilt/VU06-07-33/2006/G1P[8] OX=1004871 GN=VP1 PE=3 SV=1	VKALVSTVGIEIAKR	666	680	15
	1	tr|F5C6U7|F5C6U7_9REOV RNA-directed RNA polymerase OS=Rotavirus A human/Vanderbilt/VU06-07-33/2006/G1P[8] OX=1004871 GN=VP1 PE=3 SV=1	EIAKRYIAGGKIFFR	676	690	15
	1	tr|F5C6U7|F5C6U7_9REOV RNA-directed RNA polymerase OS=Rotavirus A human/Vanderbilt/VU06-07-33/2006/G1P[8] OX=1004871 GN=VP1 PE=3 SV=1	KIFFRAGINLLNNEK	686	700	15
	1	tr|F5C6U7|F5C6U7_9REOV RNA-directed RNA polymerase OS=Rotavirus A human/Vanderbilt/VU06-07-33/2006/G1P[8] OX=1004871 GN=VP1 PE=3 SV=1	AILYSNYIVNKLRGF	711	725	15
	1	tr|F5C6U7|F5C6U7_9REOV RNA-directed RNA polymerase OS=Rotavirus A human/Vanderbilt/VU06-07-33/2006/G1P[8] OX=1004871 GN=VP1 PE=3 SV=1	ETDREFILTKIIQMT	726	740	15
	1	tr|F5C6U7|F5C6U7_9REOV RNA-directed RNA polymerase OS=Rotavirus A human/Vanderbilt/VU06-07-33/2006/G1P[8] OX=1004871 GN=VP1 PE=3 SV=1	FILTKIIQMTSVAIT	731	745	15
	1	tr|F5C6U7|F5C6U7_9REOV RNA-directed RNA polymerase OS=Rotavirus A human/Vanderbilt/VU06-07-33/2006/G1P[8] OX=1004871 GN=VP1 PE=3 SV=1	IIQMTSVAITGSLRL	736	750	15
	1	tr|F5C6U7|F5C6U7_9REOV RNA-directed RNA polymerase OS=Rotavirus A human/Vanderbilt/VU06-07-33/2006/G1P[8] OX=1004871 GN=VP1 PE=3 SV=1	SVAITGSLRLFPSER	741	755	15
	1	tr|F5C6U7|F5C6U7_9REOV RNA-directed RNA polymerase OS=Rotavirus A human/Vanderbilt/VU06-07-33/2006/G1P[8] OX=1004871 GN=VP1 PE=3 SV=1	GSLRLFPSERVLTTN	746	760	15
	1	tr|F5C6U7|F5C6U7_9REOV RNA-directed RNA polymerase OS=Rotavirus A human/Vanderbilt/VU06-07-33/2006/G1P[8] OX=1004871 GN=VP1 PE=3 SV=1	EVYIQRAFMSLSSQK	781	795	15
	1	tr|F5C6U7|F5C6U7_9REOV RNA-directed RNA polymerase OS=Rotavirus A human/Vanderbilt/VU06-07-33/2006/G1P[8] OX=1004871 GN=VP1 PE=3 SV=1	ISKNVIVSKGIAITE	821	835	15
	1	tr|F5C6U7|F5C6U7_9REOV RNA-directed RNA polymerase OS=Rotavirus A human/Vanderbilt/VU06-07-33/2006/G1P[8] OX=1004871 GN=VP1 PE=3 SV=1	ALLTMLQKPVSFKSN	856	870	15
	1	tr|F5C6U7|F5C6U7_9REOV RNA-directed RNA polymerase OS=Rotavirus A human/Vanderbilt/VU06-07-33/2006/G1P[8] OX=1004871 GN=VP1 PE=3 SV=1	DILRDIKPFFVTSEA	876	890	15
	1	tr|F5C6U7|F5C6U7_9REOV RNA-directed RNA polymerase OS=Rotavirus A human/Vanderbilt/VU06-07-33/2006/G1P[8] OX=1004871 GN=VP1 PE=3 SV=1	IKPFFVTSEANLPIQ	881	895	15
	1	tr|F5C6U7|F5C6U7_9REOV RNA-directed RNA polymerase OS=Rotavirus A human/Vanderbilt/VU06-07-33/2006/G1P[8] OX=1004871 GN=VP1 PE=3 SV=1	YRKFMPTLPNNVQYV	896	910	15
	1	tr|F5C6U7|F5C6U7_9REOV RNA-directed RNA polymerase OS=Rotavirus A human/Vanderbilt/VU06-07-33/2006/G1P[8] OX=1004871 GN=VP1 PE=3 SV=1	NVQYVIQCIGSRTYQ	906	920	15
	1	tr|F5C6U7|F5C6U7_9REOV RNA-directed RNA polymerase OS=Rotavirus A human/Vanderbilt/VU06-07-33/2006/G1P[8] OX=1004871 GN=VP1 PE=3 SV=1	QEIQLYLVSLGVPPV	956	970	15
	1	tr|F5C6U7|F5C6U7_9REOV RNA-directed RNA polymerase OS=Rotavirus A human/Vanderbilt/VU06-07-33/2006/G1P[8] OX=1004871 GN=VP1 PE=3 SV=1	FILHLYAKLEIINYA	1031	1045	15
	1	tr|F5C6U7|F5C6U7_9REOV RNA-directed RNA polymerase OS=Rotavirus A human/Vanderbilt/VU06-07-33/2006/G1P[8] OX=1004871 GN=VP1 PE=3 SV=1	YAKLEIINYAIKNGA	1036	1050	15
	1	tr|F5C6U7|F5C6U7_9REOV RNA-directed RNA polymerase OS=Rotavirus A human/Vanderbilt/VU06-07-33/2006/G1P[8] OX=1004871 GN=VP1 PE=3 SV=1	WISLFCNYPKSEMIK	1051	1065	15
	1	tr|F5C6U7|F5C6U7_9REOV RNA-directed RNA polymerase OS=Rotavirus A human/Vanderbilt/VU06-07-33/2006/G1P[8] OX=1004871 GN=VP1 PE=3 SV=1	SEMIKLWKKMWNITA	1061	1075	15
	1	tr|F5C6U7|F5C6U7_9REOV RNA-directed RNA polymerase OS=Rotavirus A human/Vanderbilt/VU06-07-33/2006/G1P[8] OX=1004871 GN=VP1 PE=3 SV=1	LWKKMWNITALRSPY	1066	1080	15
	1	tr|F5C6U7|F5C6U7_9REOV RNA-directed RNA polymerase OS=Rotavirus A human/Vanderbilt/VU06-07-33/2006/G1P[8] OX=1004871 GN=VP1 PE=3 SV=1	WNITALRSPYTSANF	1071	1085	15
	2	tr|F5C6V6|F5C6V6_9REOV Inner capsid protein VP2 OS=Rotavirus A human/Vanderbilt/VU06-07-33/2006/G1P[8] OX=1004871 GN=VP2 PE=3 SV=1	KKQMKLFRIFEPRQL	131	145	15
	2	tr|F5C6V6|F5C6V6_9REOV Inner capsid protein VP2 OS=Rotavirus A human/Vanderbilt/VU06-07-33/2006/G1P[8] OX=1004871 GN=VP2 PE=3 SV=1	LFRIFEPRQLPIYRA	136	150	15
	2	tr|F5C6V6|F5C6V6_9REOV Inner capsid protein VP2 OS=Rotavirus A human/Vanderbilt/VU06-07-33/2006/G1P[8] OX=1004871 GN=VP2 PE=3 SV=1	VREYFLNLYDQILIE	176	190	15
	2	tr|F5C6V6|F5C6V6_9REOV Inner capsid protein VP2 OS=Rotavirus A human/Vanderbilt/VU06-07-33/2006/G1P[8] OX=1004871 GN=VP2 PE=3 SV=1	QILIEMPDYLLLKDM	186	200	15
	2	tr|F5C6V6|F5C6V6_9REOV Inner capsid protein VP2 OS=Rotavirus A human/Vanderbilt/VU06-07-33/2006/G1P[8] OX=1004871 GN=VP2 PE=3 SV=1	MPDYLLLKDMAVENK	191	205	15
	2	tr|F5C6V6|F5C6V6_9REOV Inner capsid protein VP2 OS=Rotavirus A human/Vanderbilt/VU06-07-33/2006/G1P[8] OX=1004871 GN=VP2 PE=3 SV=1	TEGVIRRFIADMRQQ	231	245	15
	2	tr|F5C6V6|F5C6V6_9REOV Inner capsid protein VP2 OS=Rotavirus A human/Vanderbilt/VU06-07-33/2006/G1P[8] OX=1004871 GN=VP2 PE=3 SV=1	RRFIADMRQQVQADR	236	250	15
	2	tr|F5C6V6|F5C6V6_9REOV Inner capsid protein VP2 OS=Rotavirus A human/Vanderbilt/VU06-07-33/2006/G1P[8] OX=1004871 GN=VP2 PE=3 SV=1	NEIIFNYIPERIRND	281	295	15
	2	tr|F5C6V6|F5C6V6_9REOV Inner capsid protein VP2 OS=Rotavirus A human/Vanderbilt/VU06-07-33/2006/G1P[8] OX=1004871 GN=VP2 PE=3 SV=1	RIRNDVNYILNMDMN	291	305	15
	2	tr|F5C6V6|F5C6V6_9REOV Inner capsid protein VP2 OS=Rotavirus A human/Vanderbilt/VU06-07-33/2006/G1P[8] OX=1004871 GN=VP2 PE=3 SV=1	VNYILNMDMNLPSTA	296	310	15
	2	tr|F5C6V6|F5C6V6_9REOV Inner capsid protein VP2 OS=Rotavirus A human/Vanderbilt/VU06-07-33/2006/G1P[8] OX=1004871 GN=VP2 PE=3 SV=1	KTLIAAMLSQRTMSL	396	410	15
	2	tr|F5C6V6|F5C6V6_9REOV Inner capsid protein VP2 OS=Rotavirus A human/Vanderbilt/VU06-07-33/2006/G1P[8] OX=1004871 GN=VP2 PE=3 SV=1	RTMSLDFVTTNYMSL	406	420	15
	2	tr|F5C6V6|F5C6V6_9REOV Inner capsid protein VP2 OS=Rotavirus A human/Vanderbilt/VU06-07-33/2006/G1P[8] OX=1004871 GN=VP2 PE=3 SV=1	IVYPAFGMQRMHYRN	451	465	15
	2	tr|F5C6V6|F5C6V6_9REOV Inner capsid protein VP2 OS=Rotavirus A human/Vanderbilt/VU06-07-33/2006/G1P[8] OX=1004871 GN=VP2 PE=3 SV=1	EQQIQNFQVANWLHF	476	490	15
	2	tr|F5C6V6|F5C6V6_9REOV Inner capsid protein VP2 OS=Rotavirus A human/Vanderbilt/VU06-07-33/2006/G1P[8] OX=1004871 GN=VP2 PE=3 SV=1	NWLHFINNNRFRQVI	486	500	15
	2	tr|F5C6V6|F5C6V6_9REOV Inner capsid protein VP2 OS=Rotavirus A human/Vanderbilt/VU06-07-33/2006/G1P[8] OX=1004871 GN=VP2 PE=3 SV=1	YKRSIQRGILLLSNR	541	555	15
	2	tr|F5C6V6|F5C6V6_9REOV Inner capsid protein VP2 OS=Rotavirus A human/Vanderbilt/VU06-07-33/2006/G1P[8] OX=1004871 GN=VP2 PE=3 SV=1	QRGILLLSNRLGQLV	546	560	15
	2	tr|F5C6V6|F5C6V6_9REOV Inner capsid protein VP2 OS=Rotavirus A human/Vanderbilt/VU06-07-33/2006/G1P[8] OX=1004871 GN=VP2 PE=3 SV=1	LGQLVDLTRLLSYNY	556	570	15
	2	tr|F5C6V6|F5C6V6_9REOV Inner capsid protein VP2 OS=Rotavirus A human/Vanderbilt/VU06-07-33/2006/G1P[8] OX=1004871 GN=VP2 PE=3 SV=1	KLQLTSVTSLCMLIG	591	605	15
	2	tr|F5C6V6|F5C6V6_9REOV Inner capsid protein VP2 OS=Rotavirus A human/Vanderbilt/VU06-07-33/2006/G1P[8] OX=1004871 GN=VP2 PE=3 SV=1	LFHYYNVNVNFHSNY	616	630	15
	2	tr|F5C6V6|F5C6V6_9REOV Inner capsid protein VP2 OS=Rotavirus A human/Vanderbilt/VU06-07-33/2006/G1P[8] OX=1004871 GN=VP2 PE=3 SV=1	NVNVNFHSNYNERIN	621	635	15
	2	tr|F5C6V6|F5C6V6_9REOV Inner capsid protein VP2 OS=Rotavirus A human/Vanderbilt/VU06-07-33/2006/G1P[8] OX=1004871 GN=VP2 PE=3 SV=1	DAVAIITAANRLNLY	636	650	15
	2	tr|F5C6V6|F5C6V6_9REOV Inner capsid protein VP2 OS=Rotavirus A human/Vanderbilt/VU06-07-33/2006/G1P[8] OX=1004871 GN=VP2 PE=3 SV=1	DQMYRLRDRLRLLPV	676	690	15
	2	tr|F5C6V6|F5C6V6_9REOV Inner capsid protein VP2 OS=Rotavirus A human/Vanderbilt/VU06-07-33/2006/G1P[8] OX=1004871 GN=VP2 PE=3 SV=1	LRDRLRLLPVERRRL	681	695	15
	2	tr|F5C6V6|F5C6V6_9REOV Inner capsid protein VP2 OS=Rotavirus A human/Vanderbilt/VU06-07-33/2006/G1P[8] OX=1004871 GN=VP2 PE=3 SV=1	DIFNLILMNMEQIER	696	710	15
	2	tr|F5C6V6|F5C6V6_9REOV Inner capsid protein VP2 OS=Rotavirus A human/Vanderbilt/VU06-07-33/2006/G1P[8] OX=1004871 GN=VP2 PE=3 SV=1	GQITNMLLNNQPVAL	761	775	15
	2	tr|F5C6V6|F5C6V6_9REOV Inner capsid protein VP2 OS=Rotavirus A human/Vanderbilt/VU06-07-33/2006/G1P[8] OX=1004871 GN=VP2 PE=3 SV=1	SVISLIAKLDATVFA	786	800	15
	2	tr|F5C6V6|F5C6V6_9REOV Inner capsid protein VP2 OS=Rotavirus A human/Vanderbilt/VU06-07-33/2006/G1P[8] OX=1004871 GN=VP2 PE=3 SV=1	ATVFAQIVKLRKVDT	796	810	15
	2	tr|F5C6V6|F5C6V6_9REOV Inner capsid protein VP2 OS=Rotavirus A human/Vanderbilt/VU06-07-33/2006/G1P[8] OX=1004871 GN=VP2 PE=3 SV=1	QIVKLRKVDTLKPIL	801	815	15
	2	tr|F5C6V6|F5C6V6_9REOV Inner capsid protein VP2 OS=Rotavirus A human/Vanderbilt/VU06-07-33/2006/G1P[8] OX=1004871 GN=VP2 PE=3 SV=1	PQPFDFRASMHMLTS	846	860	15
	2	tr|F5C6V6|F5C6V6_9REOV Inner capsid protein VP2 OS=Rotavirus A human/Vanderbilt/VU06-07-33/2006/G1P[8] OX=1004871 GN=VP2 PE=3 SV=1	FRASMHMLTSNLTFT	851	865	15
	2	tr|F5C6V6|F5C6V6_9REOV Inner capsid protein VP2 OS=Rotavirus A human/Vanderbilt/VU06-07-33/2006/G1P[8] OX=1004871 GN=VP2 PE=3 SV=1	NLTFTVYSDLLSFVS	861	875	15
	2	tr|F5C6V6|F5C6V6_9REOV Inner capsid protein VP2 OS=Rotavirus A human/Vanderbilt/VU06-07-33/2006/G1P[8] OX=1004871 GN=VP2 PE=3 SV=1	VYSDLLSFVSADTVE	866	880	15
	2	tr|F5C6V6|F5C6V6_9REOV Inner capsid protein VP2 OS=Rotavirus A human/Vanderbilt/VU06-07-33/2006/G1P[8] OX=1004871 GN=VP2 PE=3 SV=1	INAIAFDNMRIMNEL	882	896	15
	3	tr|F5C6V8|F5C6V8_9REOV Protein VP3 OS=Rotavirus A human/Vanderbilt/VU06-07-33/2006/G1P[8] OX=1004871 GN=VP3 PE=3 SV=1	MKVLALRHSVAQVYA	1	15	15
	3	tr|F5C6V8|F5C6V8_9REOV Protein VP3 OS=Rotavirus A human/Vanderbilt/VU06-07-33/2006/G1P[8] OX=1004871 GN=VP3 PE=3 SV=1	NAFLISNLTTHNILY	31	45	15
	3	tr|F5C6V8|F5C6V8_9REOV Protein VP3 OS=Rotavirus A human/Vanderbilt/VU06-07-33/2006/G1P[8] OX=1004871 GN=VP3 PE=3 SV=1	HNILYLNYSLKTLKI	41	55	15
	3	tr|F5C6V8|F5C6V8_9REOV Protein VP3 OS=Rotavirus A human/Vanderbilt/VU06-07-33/2006/G1P[8] OX=1004871 GN=VP3 PE=3 SV=1	LNYSLKTLKILNKSG	46	60	15
	3	tr|F5C6V8|F5C6V8_9REOV Protein VP3 OS=Rotavirus A human/Vanderbilt/VU06-07-33/2006/G1P[8] OX=1004871 GN=VP3 PE=3 SV=1	KTLKILNKSGIAAVE	51	65	15
	3	tr|F5C6V8|F5C6V8_9REOV Protein VP3 OS=Rotavirus A human/Vanderbilt/VU06-07-33/2006/G1P[8] OX=1004871 GN=VP3 PE=3 SV=1	ELFALIRCNFTYDYE	71	85	15
	3	tr|F5C6V8|F5C6V8_9REOV Protein VP3 OS=Rotavirus A human/Vanderbilt/VU06-07-33/2006/G1P[8] OX=1004871 GN=VP3 PE=3 SV=1	NNIVYLHDYSYYTNN	86	100	15
	3	tr|F5C6V8|F5C6V8_9REOV Protein VP3 OS=Rotavirus A human/Vanderbilt/VU06-07-33/2006/G1P[8] OX=1004871 GN=VP3 PE=3 SV=1	DDIIIEYIYSNELDF	151	165	15
	3	tr|F5C6V8|F5C6V8_9REOV Protein VP3 OS=Rotavirus A human/Vanderbilt/VU06-07-33/2006/G1P[8] OX=1004871 GN=VP3 PE=3 SV=1	LPIARLSNRVFRDKL	181	195	15
	3	tr|F5C6V8|F5C6V8_9REOV Protein VP3 OS=Rotavirus A human/Vanderbilt/VU06-07-33/2006/G1P[8] OX=1004871 GN=VP3 PE=3 SV=1	FPSIVNIHKKVINVG	196	210	15
	3	tr|F5C6V8|F5C6V8_9REOV Protein VP3 OS=Rotavirus A human/Vanderbilt/VU06-07-33/2006/G1P[8] OX=1004871 GN=VP3 PE=3 SV=1	MFTFLNFPTIKQFSN	216	230	15
	3	tr|F5C6V8|F5C6V8_9REOV Protein VP3 OS=Rotavirus A human/Vanderbilt/VU06-07-33/2006/G1P[8] OX=1004871 GN=VP3 PE=3 SV=1	GAYIVKHTIKLKQEK	231	245	15
	3	tr|F5C6V8|F5C6V8_9REOV Protein VP3 OS=Rotavirus A human/Vanderbilt/VU06-07-33/2006/G1P[8] OX=1004871 GN=VP3 PE=3 SV=1	YYYNLYYSKPIIYML	271	285	15
	3	tr|F5C6V8|F5C6V8_9REOV Protein VP3 OS=Rotavirus A human/Vanderbilt/VU06-07-33/2006/G1P[8] OX=1004871 GN=VP3 PE=3 SV=1	IIYMLGSAPSYWIYD	281	295	15
	3	tr|F5C6V8|F5C6V8_9REOV Protein VP3 OS=Rotavirus A human/Vanderbilt/VU06-07-33/2006/G1P[8] OX=1004871 GN=VP3 PE=3 SV=1	TVSNLNIAYKYLSTG	361	375	15
	3	tr|F5C6V8|F5C6V8_9REOV Protein VP3 OS=Rotavirus A human/Vanderbilt/VU06-07-33/2006/G1P[8] OX=1004871 GN=VP3 PE=3 SV=1	NIAYKYLSTGKAKVC	366	380	15
	3	tr|F5C6V8|F5C6V8_9REOV Protein VP3 OS=Rotavirus A human/Vanderbilt/VU06-07-33/2006/G1P[8] OX=1004871 GN=VP3 PE=3 SV=1	WDIITIKRFIPKGVF	416	430	15
	3	tr|F5C6V8|F5C6V8_9REOV Protein VP3 OS=Rotavirus A human/Vanderbilt/VU06-07-33/2006/G1P[8] OX=1004871 GN=VP3 PE=3 SV=1	DGCLGIFGLSISLPS	526	540	15
	3	tr|F5C6V8|F5C6V8_9REOV Protein VP3 OS=Rotavirus A human/Vanderbilt/VU06-07-33/2006/G1P[8] OX=1004871 GN=VP3 PE=3 SV=1	NHLFIITGTDKYDKL	546	560	15
	3	tr|F5C6V8|F5C6V8_9REOV Protein VP3 OS=Rotavirus A human/Vanderbilt/VU06-07-33/2006/G1P[8] OX=1004871 GN=VP3 PE=3 SV=1	ALIYYRYNYAFDLKR	616	630	15
	3	tr|F5C6V8|F5C6V8_9REOV Protein VP3 OS=Rotavirus A human/Vanderbilt/VU06-07-33/2006/G1P[8] OX=1004871 GN=VP3 PE=3 SV=1	RYNYAFDLKRWIYLH	621	635	15
	3	tr|F5C6V8|F5C6V8_9REOV Protein VP3 OS=Rotavirus A human/Vanderbilt/VU06-07-33/2006/G1P[8] OX=1004871 GN=VP3 PE=3 SV=1	FDLKRWIYLHSIGKV	626	640	15
	3	tr|F5C6V8|F5C6V8_9REOV Protein VP3 OS=Rotavirus A human/Vanderbilt/VU06-07-33/2006/G1P[8] OX=1004871 GN=VP3 PE=3 SV=1	LGVLFISDNMIHDVI	721	735	15
	3	tr|F5C6V8|F5C6V8_9REOV Protein VP3 OS=Rotavirus A human/Vanderbilt/VU06-07-33/2006/G1P[8] OX=1004871 GN=VP3 PE=3 SV=1	IHDVITVLKKMKTEL	731	745	15
	3	tr|F5C6V8|F5C6V8_9REOV Protein VP3 OS=Rotavirus A human/Vanderbilt/VU06-07-33/2006/G1P[8] OX=1004871 GN=VP3 PE=3 SV=1	TVLKKMKTELFKMEI	736	750	15
	3	tr|F5C6V8|F5C6V8_9REOV Protein VP3 OS=Rotavirus A human/Vanderbilt/VU06-07-33/2006/G1P[8] OX=1004871 GN=VP3 PE=3 SV=1	MKTELFKMEISTSYT	741	755	15
	3	tr|F5C6V8|F5C6V8_9REOV Protein VP3 OS=Rotavirus A human/Vanderbilt/VU06-07-33/2006/G1P[8] OX=1004871 GN=VP3 PE=3 SV=1	FKMEISTSYTYMLSD	746	760	15
	3	tr|F5C6V8|F5C6V8_9REOV Protein VP3 OS=Rotavirus A human/Vanderbilt/VU06-07-33/2006/G1P[8] OX=1004871 GN=VP3 PE=3 SV=1	STSYTYMLSDNIYVA	751	765	15
	3	tr|F5C6V8|F5C6V8_9REOV Protein VP3 OS=Rotavirus A human/Vanderbilt/VU06-07-33/2006/G1P[8] OX=1004871 GN=VP3 PE=3 SV=1	YMLSDNIYVANASGV	756	770	15
	3	tr|F5C6V8|F5C6V8_9REOV Protein VP3 OS=Rotavirus A human/Vanderbilt/VU06-07-33/2006/G1P[8] OX=1004871 GN=VP3 PE=3 SV=1	NIYVANASGVLSTYF	761	775	15
	3	tr|F5C6V8|F5C6V8_9REOV Protein VP3 OS=Rotavirus A human/Vanderbilt/VU06-07-33/2006/G1P[8] OX=1004871 GN=VP3 PE=3 SV=1	KLYNMFYRNHITFGQ	776	790	15
	3	tr|F5C6V8|F5C6V8_9REOV Protein VP3 OS=Rotavirus A human/Vanderbilt/VU06-07-33/2006/G1P[8] OX=1004871 GN=VP3 PE=3 SV=1	FYRNHITFGQSRMFI	781	795	15
	3	tr|F5C6V8|F5C6V8_9REOV Protein VP3 OS=Rotavirus A human/Vanderbilt/VU06-07-33/2006/G1P[8] OX=1004871 GN=VP3 PE=3 SV=1	QTVRIESTKLKINSI	806	820	15
	3	tr|F5C6V8|F5C6V8_9REOV Protein VP3 OS=Rotavirus A human/Vanderbilt/VU06-07-33/2006/G1P[8] OX=1004871 GN=VP3 PE=3 SV=1	ESTKLKINSIYLRKI	811	825	15
	4	tr|F5C6V7|F5C6V7_9REOV Outer capsid protein VP4 OS=Rotavirus A human/Vanderbilt/VU06-07-33/2006/G1P[8] OX=1004871 GN=VP4 PE=3 SV=1	MASLIYRQLLTNSYS	1	15	15
	4	tr|F5C6V7|F5C6V7_9REOV Outer capsid protein VP4 OS=Rotavirus A human/Vanderbilt/VU06-07-33/2006/G1P[8] OX=1004871 GN=VP4 PE=3 SV=1	YRQLLTNSYSVDLYD	6	20	15
	4	tr|F5C6V7|F5C6V7_9REOV Outer capsid protein VP4 OS=Rotavirus A human/Vanderbilt/VU06-07-33/2006/G1P[8] OX=1004871 GN=VP4 PE=3 SV=1	KWKFLEMFRSSSQNE	136	150	15
	4	tr|F5C6V7|F5C6V7_9REOV Outer capsid protein VP4 OS=Rotavirus A human/Vanderbilt/VU06-07-33/2006/G1P[8] OX=1004871 GN=VP4 PE=3 SV=1	EMFRSSSQNEFYNRR	141	155	15
	4	tr|F5C6V7|F5C6V7_9REOV Outer capsid protein VP4 OS=Rotavirus A human/Vanderbilt/VU06-07-33/2006/G1P[8] OX=1004871 GN=VP4 PE=3 SV=1	WKEMQYNRDIIIRFK	261	275	15
	4	tr|F5C6V7|F5C6V7_9REOV Outer capsid protein VP4 OS=Rotavirus A human/Vanderbilt/VU06-07-33/2006/G1P[8] OX=1004871 GN=VP4 PE=3 SV=1	YNRDIIIRFKFGNSI	266	280	15
	4	tr|F5C6V7|F5C6V7_9REOV Outer capsid protein VP4 OS=Rotavirus A human/Vanderbilt/VU06-07-33/2006/G1P[8] OX=1004871 GN=VP4 PE=3 SV=1	IIRFKFGNSIVKMGG	271	285	15
	4	tr|F5C6V7|F5C6V7_9REOV Outer capsid protein VP4 OS=Rotavirus A human/Vanderbilt/VU06-07-33/2006/G1P[8] OX=1004871 GN=VP4 PE=3 SV=1	FGNSIVKMGGLGYKW	276	290	15
	4	tr|F5C6V7|F5C6V7_9REOV Outer capsid protein VP4 OS=Rotavirus A human/Vanderbilt/VU06-07-33/2006/G1P[8] OX=1004871 GN=VP4 PE=3 SV=1	DDSKAFRNMVYVRSL	356	370	15
	4	tr|F5C6V7|F5C6V7_9REOV Outer capsid protein VP4 OS=Rotavirus A human/Vanderbilt/VU06-07-33/2006/G1P[8] OX=1004871 GN=VP4 PE=3 SV=1	FRNMVYVRSLAANLN	361	375	15
	4	tr|F5C6V7|F5C6V7_9REOV Outer capsid protein VP4 OS=Rotavirus A human/Vanderbilt/VU06-07-33/2006/G1P[8] OX=1004871 GN=VP4 PE=3 SV=1	YVRSLAANLNSVKCT	366	380	15
	4	tr|F5C6V7|F5C6V7_9REOV Outer capsid protein VP4 OS=Rotavirus A human/Vanderbilt/VU06-07-33/2006/G1P[8] OX=1004871 GN=VP4 PE=3 SV=1	STQFTDFVSLNSLRF	411	425	15
	4	tr|F5C6V7|F5C6V7_9REOV Outer capsid protein VP4 OS=Rotavirus A human/Vanderbilt/VU06-07-33/2006/G1P[8] OX=1004871 GN=VP4 PE=3 SV=1	DFVSLNSLRFRFSLT	416	430	15
	4	tr|F5C6V7|F5C6V7_9REOV Outer capsid protein VP4 OS=Rotavirus A human/Vanderbilt/VU06-07-33/2006/G1P[8] OX=1004871 GN=VP4 PE=3 SV=1	NSLRFRFSLTVDEPP	421	435	15
	4	tr|F5C6V7|F5C6V7_9REOV Outer capsid protein VP4 OS=Rotavirus A human/Vanderbilt/VU06-07-33/2006/G1P[8] OX=1004871 GN=VP4 PE=3 SV=1	FSILRTRTVNLYGLP	436	450	15
	4	tr|F5C6V7|F5C6V7_9REOV Outer capsid protein VP4 OS=Rotavirus A human/Vanderbilt/VU06-07-33/2006/G1P[8] OX=1004871 GN=VP4 PE=3 SV=1	MFSMFSGIKSTIDLT	526	540	15
	4	tr|F5C6V7|F5C6V7_9REOV Outer capsid protein VP4 OS=Rotavirus A human/Vanderbilt/VU06-07-33/2006/G1P[8] OX=1004871 GN=VP4 PE=3 SV=1	SVMKKFRKSKLATSI	546	560	15
	4	tr|F5C6V7|F5C6V7_9REOV Outer capsid protein VP4 OS=Rotavirus A human/Vanderbilt/VU06-07-33/2006/G1P[8] OX=1004871 GN=VP4 PE=3 SV=1	EASEKFIPKRSYRIL	661	675	15
	4	tr|F5C6V7|F5C6V7_9REOV Outer capsid protein VP4 OS=Rotavirus A human/Vanderbilt/VU06-07-33/2006/G1P[8] OX=1004871 GN=VP4 PE=3 SV=1	FIPKRSYRILKDDEV	666	680	15
	4	tr|F5C6V7|F5C6V7_9REOV Outer capsid protein VP4 OS=Rotavirus A human/Vanderbilt/VU06-07-33/2006/G1P[8] OX=1004871 GN=VP4 PE=3 SV=1	LNLIKSNPNMLRNFI	741	755	15
	4	tr|F5C6V7|F5C6V7_9REOV Outer capsid protein VP4 OS=Rotavirus A human/Vanderbilt/VU06-07-33/2006/G1P[8] OX=1004871 GN=VP4 PE=3 SV=1	LRNFINQNNPIIRNR	751	765	15
	5	tr|F5C6V5|F5C6V5_9REOV Inner capsid protein VP6 OS=Rotavirus A human/Vanderbilt/VU06-07-33/2006/G1P[8] OX=1004871 GN=VP6 PE=4 SV=1	MEVLYSLSKTLKDAR	1	15	15
	5	tr|F5C6V5|F5C6V5_9REOV Inner capsid protein VP6 OS=Rotavirus A human/Vanderbilt/VU06-07-33/2006/G1P[8] OX=1004871 GN=VP6 PE=4 SV=1	NVSDLIQQFNQMIVT	26	40	15
	5	tr|F5C6V5|F5C6V5_9REOV Inner capsid protein VP6 OS=Rotavirus A human/Vanderbilt/VU06-07-33/2006/G1P[8] OX=1004871 GN=VP6 PE=4 SV=1	PQSEALRKLAGIKFK	111	125	15
	5	tr|F5C6V5|F5C6V5_9REOV Inner capsid protein VP6 OS=Rotavirus A human/Vanderbilt/VU06-07-33/2006/G1P[8] OX=1004871 GN=VP6 PE=4 SV=1	LRKLAGIKFKRINFN	116	130	15
	5	tr|F5C6V5|F5C6V5_9REOV Inner capsid protein VP6 OS=Rotavirus A human/Vanderbilt/VU06-07-33/2006/G1P[8] OX=1004871 GN=VP6 PE=4 SV=1	QRTGFVFHKPNIFPY	146	160	15
	5	tr|F5C6V5|F5C6V5_9REOV Inner capsid protein VP6 OS=Rotavirus A human/Vanderbilt/VU06-07-33/2006/G1P[8] OX=1004871 GN=VP6 PE=4 SV=1	NIFPYSASFTLNRSQ	156	170	15
	5	tr|F5C6V5|F5C6V5_9REOV Inner capsid protein VP6 OS=Rotavirus A human/Vanderbilt/VU06-07-33/2006/G1P[8] OX=1004871 GN=VP6 PE=4 SV=1	SASFTLNRSQPVHDN	161	175	15
	5	tr|F5C6V5|F5C6V5_9REOV Inner capsid protein VP6 OS=Rotavirus A human/Vanderbilt/VU06-07-33/2006/G1P[8] OX=1004871 GN=VP6 PE=4 SV=1	QQFEHIVQLRRALTT	206	220	15
	5	tr|F5C6V5|F5C6V5_9REOV Inner capsid protein VP6 OS=Rotavirus A human/Vanderbilt/VU06-07-33/2006/G1P[8] OX=1004871 GN=VP6 PE=4 SV=1	IVQLRRALTTATITL	211	225	15
	5	tr|F5C6V5|F5C6V5_9REOV Inner capsid protein VP6 OS=Rotavirus A human/Vanderbilt/VU06-07-33/2006/G1P[8] OX=1004871 GN=VP6 PE=4 SV=1	TWFFNPIILRPNNVE	246	260	15
	5	tr|F5C6V5|F5C6V5_9REOV Inner capsid protein VP6 OS=Rotavirus A human/Vanderbilt/VU06-07-33/2006/G1P[8] OX=1004871 GN=VP6 PE=4 SV=1	DTIRLSFQLMRPPNM	286	300	15
	5	tr|F5C6V5|F5C6V5_9REOV Inner capsid protein VP6 OS=Rotavirus A human/Vanderbilt/VU06-07-33/2006/G1P[8] OX=1004871 GN=VP6 PE=4 SV=1	NLQRVFTVASIRSML	381	395	15
	5	tr|F5C6V5|F5C6V5_9REOV Inner capsid protein VP6 OS=Rotavirus A human/Vanderbilt/VU06-07-33/2006/G1P[8] OX=1004871 GN=VP6 PE=4 SV=1	QRVFTVASIRSMLIK	383	397	15
	6	tr|F5C6V3|F5C6V3_9REOV Outer capsid glycoprotein VP7 OS=Rotavirus A human/Vanderbilt/VU06-07-33/2006/G1P[8] OX=1004871 GN=VP7 PE=3 SV=1	MYGIEYTTILIFLIS	1	15	15
	6	tr|F5C6V3|F5C6V3_9REOV Outer capsid glycoprotein VP7 OS=Rotavirus A human/Vanderbilt/VU06-07-33/2006/G1P[8] OX=1004871 GN=VP7 PE=3 SV=1	YTTILIFLISIILLN	6	20	15
	6	tr|F5C6V3|F5C6V3_9REOV Outer capsid glycoprotein VP7 OS=Rotavirus A human/Vanderbilt/VU06-07-33/2006/G1P[8] OX=1004871 GN=VP7 PE=3 SV=1	IFLISIILLNYILKS	11	25	15
	6	tr|F5C6V3|F5C6V3_9REOV Outer capsid glycoprotein VP7 OS=Rotavirus A human/Vanderbilt/VU06-07-33/2006/G1P[8] OX=1004871 GN=VP7 PE=3 SV=1	IILLNYILKSVTRIM	16	30	15
	6	tr|F5C6V3|F5C6V3_9REOV Outer capsid glycoprotein VP7 OS=Rotavirus A human/Vanderbilt/VU06-07-33/2006/G1P[8] OX=1004871 GN=VP7 PE=3 SV=1	YILKSVTRIMDYIIY	21	35	15
	6	tr|F5C6V3|F5C6V3_9REOV Outer capsid glycoprotein VP7 OS=Rotavirus A human/Vanderbilt/VU06-07-33/2006/G1P[8] OX=1004871 GN=VP7 PE=3 SV=1	VTRIMDYIIYRSLLI	26	40	15
	6	tr|F5C6V3|F5C6V3_9REOV Outer capsid glycoprotein VP7 OS=Rotavirus A human/Vanderbilt/VU06-07-33/2006/G1P[8] OX=1004871 GN=VP7 PE=3 SV=1	DYIIYRSLLIFVALF	31	45	15
	6	tr|F5C6V3|F5C6V3_9REOV Outer capsid glycoprotein VP7 OS=Rotavirus A human/Vanderbilt/VU06-07-33/2006/G1P[8] OX=1004871 GN=VP7 PE=3 SV=1	RSLLIFVALFALTRA	36	50	15
	6	tr|F5C6V3|F5C6V3_9REOV Outer capsid glycoprotein VP7 OS=Rotavirus A human/Vanderbilt/VU06-07-33/2006/G1P[8] OX=1004871 GN=VP7 PE=3 SV=1	FVALFALTRAQNYGI	41	55	15
	6	tr|F5C6V3|F5C6V3_9REOV Outer capsid glycoprotein VP7 OS=Rotavirus A human/Vanderbilt/VU06-07-33/2006/G1P[8] OX=1004871 GN=VP7 PE=3 SV=1	DYNLVLMKYDQSLEL	136	150	15
	6	tr|F5C6V3|F5C6V3_9REOV Outer capsid glycoprotein VP7 OS=Rotavirus A human/Vanderbilt/VU06-07-33/2006/G1P[8] OX=1004871 GN=VP7 PE=3 SV=1	SNKWISMGSSCTVKV	181	195	15
	6	tr|F5C6V3|F5C6V3_9REOV Outer capsid glycoprotein VP7 OS=Rotavirus A human/Vanderbilt/VU06-07-33/2006/G1P[8] OX=1004871 GN=VP7 PE=3 SV=1	FYTIVDYINQIVQVM	296	310	15
	6	tr|F5C6V3|F5C6V3_9REOV Outer capsid glycoprotein VP7 OS=Rotavirus A human/Vanderbilt/VU06-07-33/2006/G1P[8] OX=1004871 GN=VP7 PE=3 SV=1	DYINQIVQVMSKRSR	301	315	15
	6	tr|F5C6V3|F5C6V3_9REOV Outer capsid glycoprotein VP7 OS=Rotavirus A human/Vanderbilt/VU06-07-33/2006/G1P[8] OX=1004871 GN=VP7 PE=3 SV=1	IVQVMSKRSRSLNSA	306	320	15
	7	tr|F5C6U9|F5C6U9_9REOV Non-structural protein 1 OS=Rotavirus A human/Vanderbilt/VU06-07-33/2006/G1P[8] OX=1004871 GN=NSP1 PE=3 SV=1	YKRINKLNNTVLKLG	11	25	15
	7	tr|F5C6U9|F5C6U9_9REOV Non-structural protein 1 OS=Rotavirus A human/Vanderbilt/VU06-07-33/2006/G1P[8] OX=1004871 GN=NSP1 PE=3 SV=1	RCFLDNEPHLLRMRT	71	85	15
	7	tr|F5C6U9|F5C6U9_9REOV Non-structural protein 1 OS=Rotavirus A human/Vanderbilt/VU06-07-33/2006/G1P[8] OX=1004871 GN=NSP1 PE=3 SV=1	NEPHLLRMRTFKNEV	76	90	15
	7	tr|F5C6U9|F5C6U9_9REOV Non-structural protein 1 OS=Rotavirus A human/Vanderbilt/VU06-07-33/2006/G1P[8] OX=1004871 GN=NSP1 PE=3 SV=1	HLLMPITLQSLSIEL	136	150	15
	7	tr|F5C6U9|F5C6U9_9REOV Non-structural protein 1 OS=Rotavirus A human/Vanderbilt/VU06-07-33/2006/G1P[8] OX=1004871 GN=NSP1 PE=3 SV=1	FTRMSFLPASLQQEY	191	205	15
	7	tr|F5C6U9|F5C6U9_9REOV Non-structural protein 1 OS=Rotavirus A human/Vanderbilt/VU06-07-33/2006/G1P[8] OX=1004871 GN=NSP1 PE=3 SV=1	FLPASLQQEYALRYF	196	210	15
	7	tr|F5C6U9|F5C6U9_9REOV Non-structural protein 1 OS=Rotavirus A human/Vanderbilt/VU06-07-33/2006/G1P[8] OX=1004871 GN=NSP1 PE=3 SV=1	LQQEYALRYFSKSRF	201	215	15
	7	tr|F5C6U9|F5C6U9_9REOV Non-structural protein 1 OS=Rotavirus A human/Vanderbilt/VU06-07-33/2006/G1P[8] OX=1004871 GN=NSP1 PE=3 SV=1	ALRYFSKSRFISEQR	206	220	15
	7	tr|F5C6U9|F5C6U9_9REOV Non-structural protein 1 OS=Rotavirus A human/Vanderbilt/VU06-07-33/2006/G1P[8] OX=1004871 GN=NSP1 PE=3 SV=1	WNEACKLVKDVSAYF	256	270	15
	7	tr|F5C6U9|F5C6U9_9REOV Non-structural protein 1 OS=Rotavirus A human/Vanderbilt/VU06-07-33/2006/G1P[8] OX=1004871 GN=NSP1 PE=3 SV=1	KLVKDVSAYFNMMKT	261	275	15
	7	tr|F5C6U9|F5C6U9_9REOV Non-structural protein 1 OS=Rotavirus A human/Vanderbilt/VU06-07-33/2006/G1P[8] OX=1004871 GN=NSP1 PE=3 SV=1	VSAYFNMMKTSHIEF	266	280	15
	7	tr|F5C6U9|F5C6U9_9REOV Non-structural protein 1 OS=Rotavirus A human/Vanderbilt/VU06-07-33/2006/G1P[8] OX=1004871 GN=NSP1 PE=3 SV=1	SHIEFYSVSTRCRIF	276	290	15
	7	tr|F5C6U9|F5C6U9_9REOV Non-structural protein 1 OS=Rotavirus A human/Vanderbilt/VU06-07-33/2006/G1P[8] OX=1004871 GN=NSP1 PE=3 SV=1	TQCKLKMASKLIKPN	291	305	15
	7	tr|F5C6U9|F5C6U9_9REOV Non-structural protein 1 OS=Rotavirus A human/Vanderbilt/VU06-07-33/2006/G1P[8] OX=1004871 GN=NSP1 PE=3 SV=1	LIKPNYITSNHKMLA	301	315	15
	7	tr|F5C6U9|F5C6U9_9REOV Non-structural protein 1 OS=Rotavirus A human/Vanderbilt/VU06-07-33/2006/G1P[8] OX=1004871 GN=NSP1 PE=3 SV=1	IYDNIFNFLRALVKS	341	355	15
	7	tr|F5C6U9|F5C6U9_9REOV Non-structural protein 1 OS=Rotavirus A human/Vanderbilt/VU06-07-33/2006/G1P[8] OX=1004871 GN=NSP1 PE=3 SV=1	FNFLRALVKSNVNIG	346	360	15
	7	tr|F5C6U9|F5C6U9_9REOV Non-structural protein 1 OS=Rotavirus A human/Vanderbilt/VU06-07-33/2006/G1P[8] OX=1004871 GN=NSP1 PE=3 SV=1	VLFNHEINWDVINVL	406	420	15
	7	tr|F5C6U9|F5C6U9_9REOV Non-structural protein 1 OS=Rotavirus A human/Vanderbilt/VU06-07-33/2006/G1P[8] OX=1004871 GN=NSP1 PE=3 SV=1	LTLENVITIMQSIIY	431	445	15
	7	tr|F5C6U9|F5C6U9_9REOV Non-structural protein 1 OS=Rotavirus A human/Vanderbilt/VU06-07-33/2006/G1P[8] OX=1004871 GN=NSP1 PE=3 SV=1	VITIMQSIIYEWFDI	436	450	15
	7	tr|F5C6U9|F5C6U9_9REOV Non-structural protein 1 OS=Rotavirus A human/Vanderbilt/VU06-07-33/2006/G1P[8] OX=1004871 GN=NSP1 PE=3 SV=1	EWFDIRYMRNTPMVT	446	460	15
	7	tr|F5C6U9|F5C6U9_9REOV Non-structural protein 1 OS=Rotavirus A human/Vanderbilt/VU06-07-33/2006/G1P[8] OX=1004871 GN=NSP1 PE=3 SV=1	TPMVTFTIDKLRRLY	456	470	15
	7	tr|F5C6U9|F5C6U9_9REOV Non-structural protein 1 OS=Rotavirus A human/Vanderbilt/VU06-07-33/2006/G1P[8] OX=1004871 GN=NSP1 PE=3 SV=1	FTIDKLRRLYTGLKT	461	475	15
	8	tr|F5C6U8|F5C6U8_9REOV Non-structural protein 2 OS=Rotavirus A human/Vanderbilt/VU06-07-33/2006/G1P[8] OX=1004871 GN=NSP2 PE=3 SV=1	SYKFIPFNSLAIKCM	16	30	15
	8	tr|F5C6U8|F5C6U8_9REOV Non-structural protein 2 OS=Rotavirus A human/Vanderbilt/VU06-07-33/2006/G1P[8] OX=1004871 GN=NSP2 PE=3 SV=1	AIKCMLTAKVDKKDQ	26	40	15
	8	tr|F5C6U8|F5C6U8_9REOV Non-structural protein 2 OS=Rotavirus A human/Vanderbilt/VU06-07-33/2006/G1P[8] OX=1004871 GN=NSP2 PE=3 SV=1	SIVYGIAPPQQFRKR	46	60	15
	8	tr|F5C6U8|F5C6U8_9REOV Non-structural protein 2 OS=Rotavirus A human/Vanderbilt/VU06-07-33/2006/G1P[8] OX=1004871 GN=NSP2 PE=3 SV=1	NYETVMFNKVAVLIC	71	85	15
	8	tr|F5C6U8|F5C6U8_9REOV Non-structural protein 2 OS=Rotavirus A human/Vanderbilt/VU06-07-33/2006/G1P[8] OX=1004871 GN=NSP2 PE=3 SV=1	SEIANVLSRVVSVRH	96	110	15
	8	tr|F5C6U8|F5C6U8_9REOV Non-structural protein 2 OS=Rotavirus A human/Vanderbilt/VU06-07-33/2006/G1P[8] OX=1004871 GN=NSP2 PE=3 SV=1	VLSRVVSVRHLENLV	101	115	15
	8	tr|F5C6U8|F5C6U8_9REOV Non-structural protein 2 OS=Rotavirus A human/Vanderbilt/VU06-07-33/2006/G1P[8] OX=1004871 GN=NSP2 PE=3 SV=1	VSVRHLENLVLRKEN	106	120	15
	8	tr|F5C6U8|F5C6U8_9REOV Non-structural protein 2 OS=Rotavirus A human/Vanderbilt/VU06-07-33/2006/G1P[8] OX=1004871 GN=NSP2 PE=3 SV=1	HQDVLFHSKELLLKS	121	135	15
	8	tr|F5C6U8|F5C6U8_9REOV Non-structural protein 2 OS=Rotavirus A human/Vanderbilt/VU06-07-33/2006/G1P[8] OX=1004871 GN=NSP2 PE=3 SV=1	FHSKELLLKSVLIAI	126	140	15
	8	tr|F5C6U8|F5C6U8_9REOV Non-structural protein 2 OS=Rotavirus A human/Vanderbilt/VU06-07-33/2006/G1P[8] OX=1004871 GN=NSP2 PE=3 SV=1	LLLKSVLIAIGQSKE	131	145	15
	8	tr|F5C6U8|F5C6U8_9REOV Non-structural protein 2 OS=Rotavirus A human/Vanderbilt/VU06-07-33/2006/G1P[8] OX=1004871 GN=NSP2 PE=3 SV=1	MWKLTYLDHKLMPIL	166	180	15
	8	tr|F5C6U8|F5C6U8_9REOV Non-structural protein 2 OS=Rotavirus A human/Vanderbilt/VU06-07-33/2006/G1P[8] OX=1004871 GN=NSP2 PE=3 SV=1	YRVVKYSSVANHADR	226	240	15
	8	tr|F5C6U8|F5C6U8_9REOV Non-structural protein 2 OS=Rotavirus A human/Vanderbilt/VU06-07-33/2006/G1P[8] OX=1004871 GN=NSP2 PE=3 SV=1	SGNITDFNLLDQRII	251	265	15
	8	tr|F5C6U8|F5C6U8_9REOV Non-structural protein 2 OS=Rotavirus A human/Vanderbilt/VU06-07-33/2006/G1P[8] OX=1004871 GN=NSP2 PE=3 SV=1	DQRIIWQNWYAFTSS	261	275	15
	8	tr|F5C6U8|F5C6U8_9REOV Non-structural protein 2 OS=Rotavirus A human/Vanderbilt/VU06-07-33/2006/G1P[8] OX=1004871 GN=NSP2 PE=3 SV=1	WQNWYAFTSSMKQGN	266	280	15
	9	tr|F5C6V4|F5C6V4_9REOV Non-structural protein 3 OS=Rotavirus A human/Vanderbilt/VU06-07-33/2006/G1P[8] OX=1004871 GN=NSP3 PE=3 SV=1	GIQYDYNEVFTRVKS	31	45	15
	9	tr|F5C6V4|F5C6V4_9REOV Non-structural protein 3 OS=Rotavirus A human/Vanderbilt/VU06-07-33/2006/G1P[8] OX=1004871 GN=NSP3 PE=3 SV=1	EDVNKLRMTLSSKGI	96	110	15
	9	tr|F5C6V4|F5C6V4_9REOV Non-structural protein 3 OS=Rotavirus A human/Vanderbilt/VU06-07-33/2006/G1P[8] OX=1004871 GN=NSP3 PE=3 SV=1	RTFLMLKGLLKQCNY	291	305	15
	10	tr|F5C6V2|F5C6V2_9REOV Non-structural protein NSP4 OS=Rotavirus A human/Vanderbilt/VU06-07-33/2006/G1P[8] OX=1004871 GN=NSP4 PE=4 SV=1	LSVITLMNDTLHSII	11	25	15
	10	tr|F5C6V2|F5C6V2_9REOV Non-structural protein NSP4 OS=Rotavirus A human/Vanderbilt/VU06-07-33/2006/G1P[8] OX=1004871 GN=NSP4 PE=4 SV=1	LHSIIQDPGMAYFPY	21	35	15
	10	tr|F5C6V2|F5C6V2_9REOV Non-structural protein NSP4 OS=Rotavirus A human/Vanderbilt/VU06-07-33/2006/G1P[8] OX=1004871 GN=NSP4 PE=4 SV=1	AYFPYIASVLTVLFT	31	45	15
	10	tr|F5C6V2|F5C6V2_9REOV Non-structural protein NSP4 OS=Rotavirus A human/Vanderbilt/VU06-07-33/2006/G1P[8] OX=1004871 GN=NSP4 PE=4 SV=1	IASVLTVLFTLHKAS	36	50	15
	10	tr|F5C6V2|F5C6V2_9REOV Non-structural protein NSP4 OS=Rotavirus A human/Vanderbilt/VU06-07-33/2006/G1P[8] OX=1004871 GN=NSP4 PE=4 SV=1	TVLFTLHKASIPTMK	41	55	15
	10	tr|F5C6V2|F5C6V2_9REOV Non-structural protein NSP4 OS=Rotavirus A human/Vanderbilt/VU06-07-33/2006/G1P[8] OX=1004871 GN=NSP4 PE=4 SV=1	KVIKYCIVTIINTLL	66	80	15
	10	tr|F5C6V2|F5C6V2_9REOV Non-structural protein NSP4 OS=Rotavirus A human/Vanderbilt/VU06-07-33/2006/G1P[8] OX=1004871 GN=NSP4 PE=4 SV=1	CIVTIINTLLKLAGY	71	85	15
	10	tr|F5C6V2|F5C6V2_9REOV Non-structural protein NSP4 OS=Rotavirus A human/Vanderbilt/VU06-07-33/2006/G1P[8] OX=1004871 GN=NSP4 PE=4 SV=1	IEQVELLKRIHDNLI	121	135	15
	11	tr|F5C6V0|F5C6V0_9REOV Non-structural protein 5 OS=Rotavirus A human/Vanderbilt/VU06-07-33/2006/G1P[8] OX=1004871 GN=NSP5 PE=4 SV=1	DQMDFSLTKGINVSA	106	120	15
	11	tr|F5C6V0|F5C6V0_9REOV Non-structural protein 5 OS=Rotavirus A human/Vanderbilt/VU06-07-33/2006/G1P[8] OX=1004871 GN=NSP5 PE=4 SV=1	KKKYFALRMRMKQVA	176	190	15
	11	tr|F5C6V0|F5C6V0_9REOV Non-structural protein 5 OS=Rotavirus A human/Vanderbilt/VU06-07-33/2006/G1P[8] OX=1004871 GN=NSP5 PE=4 SV=1	ALRMRMKQVAMQLIE	181	195	15
	11	tr|F5C6V0|F5C6V0_9REOV Non-structural protein 5 OS=Rotavirus A human/Vanderbilt/VU06-07-33/2006/G1P[8] OX=1004871 GN=NSP5 PE=4 SV=1	RMRMKQVAMQLIEDL	183	197	15
	12	tr|F5C6V1|F5C6V1_9REOV Non-structural protein NSP6 OS=Rotavirus A human/Vanderbilt/VU06-07-33/2006/G1P[8] OX=1004871 GN=NSP6 PE=4 SV=1	LENLLVGTNSMFHQI	11	25	15
	12	tr|F5C6V1|F5C6V1_9REOV Non-structural protein NSP6 OS=Rotavirus A human/Vanderbilt/VU06-07-33/2006/G1P[8] OX=1004871 GN=NSP6 PE=4 SV=1	NTCCRSLQRILDHLI	31	45	15
	12	tr|F5C6V1|F5C6V1_9REOV Non-structural protein NSP6 OS=Rotavirus A human/Vanderbilt/VU06-07-33/2006/G1P[8] OX=1004871 GN=NSP6 PE=4 SV=1	LDHLILLQTIHSPVF	41	55	15
	12	tr|F5C6V1|F5C6V1_9REOV Non-structural protein NSP6 OS=Rotavirus A human/Vanderbilt/VU06-07-33/2006/G1P[8] OX=1004871 GN=NSP6 PE=4 SV=1	LLQTIHSPVFRLDRM	46	60	15
	12	tr|F5C6V1|F5C6V1_9REOV Non-structural protein NSP6 OS=Rotavirus A human/Vanderbilt/VU06-07-33/2006/G1P[8] OX=1004871 GN=NSP6 PE=4 SV=1	HSPVFRLDRMQLRQM	51	65	15
